# Supplementary material for: Do labeled versus unlabeled treatments of alternatives’ names influence stated choice outputs? Results from a mode choice study
Source: PLoS One. 2017 Aug 14;12(8):e0178826. doi: 10.1371/journal.pone.0178826 (PMC5555680; doi:10.1371/journal.pone.0178826)
Supplement: S1 File — (ZIP) [file pone.0178826.s001.zip]

Archive with 2 entries (2 files):
- data/answer.xls
- data/individual.xls
