# Supplementary material for: Do labeled versus unlabeled treatments of alternatives’ names influence stated choice outputs? Results from a mode choice study
Source: PLoS One. 2017 Aug 14;12(8):e0178826. doi: 10.1371/journal.pone.0178826 (PMC5555680; doi:10.1371/journal.pone.0178826)
Supplement: S1 File — (ZIP) [file pone.0178826.s001.zip › data/answer.xls]

## Sheet: sheet1
ind_id	set_id	choice	price	ivt	ovt	parking	transfer	asc1	asc2	asc3
1	1	0	15	60	10	0	0	1	0	0
1	1	1	5	20	15	0	2	0	0	0
1	1	0	15	40	20	20	0	0	1	0
1	1	0	2	40	5	0	1	0	0	0
1	2	0	45	20	5	0	0	0	1	0
1	2	1	2	60	10	0	0	0	0	0
1	2	0	15	60	20	10	0	1	0	0
1	2	0	2	40	15	0	1	0	0	0
1	3	0	2	40	20	0	0	0	0	0
1	3	0	45	40	15	20	0	0	1	0
1	3	1	0.4	20	20	0	1	0	0	0
1	3	0	15	60	10	0	0	0	0	1
2	4	1	15	60	20	20	0	1	0	0
2	4	0	2	20	15	0	2	0	0	0
2	4	0	5	40	10	0	1	0	0	0
2	4	0	30	20	5	0	0	0	1	0
2	5	0	45	20	5	0	0	0	1	0
2	5	0	2	60	10	0	0	0	0	0
2	5	1	15	60	20	10	0	1	0	0
2	5	0	2	40	15	0	1	0	0	0
2	6	0	45	40	20	0	0	0	1	0
2	6	0	15	60	15	20	0	0	1	0
2	6	1	30	20	10	10	0	1	0	0
2	6	0	30	60	5	0	0	0	0	1
3	7	1	45	20	15	20	0	1	0	0
3	7	0	30	40	5	0	0	1	0	0
3	7	0	15	40	10	10	0	0	1	0
3	7	0	5	60	20	0	0	0	0	0
3	8	0	45	40	10	10	0	1	0	0
3	8	0	15	40	5	20	0	0	1	0
3	8	0	2	60	20	0	1	0	0	0
3	8	1	15	20	15	0	0	0	0	1
3	9	1	15	20	10	0	0	0	1	0
3	9	0	2	40	20	0	2	0	0	0
3	9	0	0.4	60	15	0	1	0	0	0
3	9	0	45	60	5	10	0	1	0	0
4	10	1	15	60	5	20	0	1	0	0
4	10	0	45	60	10	10	0	0	1	0
4	10	0	30	40	20	0	0	0	0	1
4	10	0	45	20	15	0	0	1	0	0
4	11	1	45	20	15	20	0	1	0	0
4	11	0	30	40	5	0	0	1	0	0
4	11	0	15	40	10	10	0	0	1	0
4	11	0	5	60	20	0	0	0	0	0
4	12	1	15	60	20	20	0	1	0	0
4	12	0	2	20	15	0	2	0	0	0
4	12	0	5	40	10	0	1	0	0	0
4	12	0	30	20	5	0	0	0	1	0
5	13	1	15	60	5	20	0	1	0	0
5	13	0	45	60	10	10	0	0	1	0
5	13	0	30	40	20	0	0	0	0	1
5	13	0	45	20	15	0	0	1	0	0
5	14	0	0.4	40	15	0	0	0	0	0
5	14	0	45	40	10	0	0	0	0	1
5	14	0	5	20	20	0	1	0	0	0
5	14	1	30	60	5	20	0	0	1	0
5	15	0	45	40	20	0	0	0	1	0
5	15	0	15	60	15	20	0	0	1	0
5	15	1	30	20	10	10	0	1	0	0
5	15	0	30	60	5	0	0	0	0	1
6	16	0	15	60	10	0	0	1	0	0
6	16	0	5	20	15	0	2	0	0	0
6	16	0	15	40	20	20	0	0	1	0
6	16	1	2	40	5	0	1	0	0	0
6	17	0	30	60	20	0	0	1	0	0
6	17	1	15	40	5	10	0	0	1	0
6	17	0	5	60	15	0	0	0	0	0
6	17	0	5	20	10	0	1	0	0	0
6	18	0	15	60	10	0	0	1	0	0
6	18	0	5	20	15	0	2	0	0	0
6	18	0	15	40	20	20	0	0	1	0
6	18	1	2	40	5	0	1	0	0	0
7	19	0	30	60	20	0	0	1	0	0
7	19	0	15	40	5	10	0	0	1	0
7	19	0	5	60	15	0	0	0	0	0
7	19	1	5	20	10	0	1	0	0	0
7	20	0	45	60	5	0	0	0	0	1
7	20	1	0.4	20	20	0	0	0	0	0
7	20	0	15	40	15	0	0	1	0	0
7	20	0	30	20	10	20	0	0	1	0
7	21	1	45	20	5	0	0	0	1	0
7	21	0	2	60	10	0	0	0	0	0
7	21	0	15	60	20	10	0	1	0	0
7	21	0	2	40	15	0	1	0	0	0
8	22	0	45	60	5	0	0	0	0	1
8	22	0	0.4	20	20	0	0	0	0	0
8	22	0	15	40	15	0	0	1	0	0
8	22	1	30	20	10	20	0	0	1	0
8	23	0	30	60	20	0	0	1	0	0
8	23	0	15	40	5	10	0	0	1	0
8	23	0	5	60	15	0	0	0	0	0
8	23	1	5	20	10	0	1	0	0	0
8	24	0	45	40	20	0	0	0	1	0
8	24	0	15	60	15	20	0	0	1	0
8	24	1	30	20	10	10	0	1	0	0
8	24	0	30	60	5	0	0	0	0	1
9	25	0	45	40	10	10	0	1	0	0
9	25	1	15	40	5	20	0	0	1	0
9	25	0	2	60	20	0	1	0	0	0
9	25	0	15	20	15	0	0	0	0	1
9	26	0	15	60	20	20	0	1	0	0
9	26	0	2	20	15	0	2	0	0	0
9	26	1	5	40	10	0	1	0	0	0
9	26	0	30	20	5	0	0	0	1	0
9	27	0	45	60	5	0	0	0	0	1
9	27	0	0.4	20	20	0	0	0	0	0
9	27	1	15	40	15	0	0	1	0	0
9	27	0	30	20	10	20	0	0	1	0
10	28	1	15	20	10	0	0	0	1	0
10	28	0	2	40	20	0	2	0	0	0
10	28	0	0.4	60	15	0	1	0	0	0
10	28	0	45	60	5	10	0	1	0	0
10	29	0	15	60	10	0	0	1	0	0
10	29	1	5	20	15	0	2	0	0	0
10	29	0	15	40	20	20	0	0	1	0
10	29	0	2	40	5	0	1	0	0	0
10	30	1	15	20	10	0	0	0	1	0
10	30	0	2	40	20	0	2	0	0	0
10	30	0	0.4	60	15	0	1	0	0	0
10	30	0	45	60	5	10	0	1	0	0
11	31	0	15	60	10	0	0	1	0	0
11	31	1	5	20	15	0	2	0	0	0
11	31	0	15	40	20	20	0	0	1	0
11	31	0	2	40	5	0	1	0	0	0
11	32	0	15	60	10	0	0	1	0	0
11	32	1	5	20	15	0	2	0	0	0
11	32	0	15	40	20	20	0	0	1	0
11	32	0	2	40	5	0	1	0	0	0
11	33	0	15	60	5	20	0	1	0	0
11	33	0	45	60	10	10	0	0	1	0
11	33	0	30	40	20	0	0	0	0	1
11	33	1	45	20	15	0	0	1	0	0
12	34	0	30	40	15	20	0	1	0	0
12	34	1	5	20	5	0	0	0	0	0
12	34	0	30	60	10	0	0	0	1	0
12	34	0	0.4	60	20	0	2	0	0	0
12	35	1	30	20	20	10	0	0	1	0
12	35	0	5	60	5	0	2	0	0	0
12	35	0	15	60	10	0	0	1	0	0
12	35	0	30	40	15	0	0	0	0	1
12	36	1	45	20	5	0	0	0	1	0
12	36	0	2	60	10	0	0	0	0	0
12	36	0	15	60	20	10	0	1	0	0
12	36	0	2	40	15	0	1	0	0	0
13	37	0	2	40	20	0	0	0	0	0
13	37	0	45	40	15	20	0	0	1	0
13	37	1	0.4	20	20	0	1	0	0	0
13	37	0	15	60	10	0	0	0	0	1
13	38	1	0.4	40	15	0	0	0	0	0
13	38	0	45	40	10	0	0	0	0	1
13	38	0	5	20	20	0	1	0	0	0
13	38	0	30	60	5	20	0	0	1	0
13	39	1	15	20	10	0	0	0	1	0
13	39	0	2	40	20	0	2	0	0	0
13	39	0	0.4	60	15	0	1	0	0	0
13	39	0	45	60	5	10	0	1	0	0
14	40	1	15	20	10	0	0	0	1	0
14	40	0	2	40	20	0	2	0	0	0
14	40	0	0.4	60	15	0	1	0	0	0
14	40	0	45	60	5	10	0	1	0	0
14	41	0	45	40	20	0	0	0	1	0
14	41	0	15	60	15	20	0	0	1	0
14	41	0	30	20	10	10	0	1	0	0
14	41	1	30	60	5	0	0	0	0	1
14	42	0	15	60	20	20	0	1	0	0
14	42	0	2	20	15	0	2	0	0	0
14	42	0	5	40	10	0	1	0	0	0
14	42	1	30	20	5	0	0	0	1	0
15	43	0	30	40	15	20	0	1	0	0
15	43	1	5	20	5	0	0	0	0	0
15	43	0	30	60	10	0	0	0	1	0
15	43	0	0.4	60	20	0	2	0	0	0
15	44	0	2	40	20	0	0	0	0	0
15	44	0	45	40	15	20	0	0	1	0
15	44	1	0.4	20	20	0	1	0	0	0
15	44	0	15	60	10	0	0	0	0	1
15	45	0	45	60	5	0	0	0	0	1
15	45	1	0.4	20	20	0	0	0	0	0
15	45	0	15	40	15	0	0	1	0	0
15	45	0	30	20	10	20	0	0	1	0
16	46	1	30	20	20	10	0	0	1	0
16	46	0	5	60	5	0	2	0	0	0
16	46	0	15	60	10	0	0	1	0	0
16	46	0	30	40	15	0	0	0	0	1
16	47	1	5	40	5	0	0	0	0	0
16	47	0	30	20	10	20	0	1	0	0
16	47	0	30	60	15	10	0	0	1	0
16	47	0	0.4	40	20	0	2	0	0	0
16	48	0	15	60	10	0	0	1	0	0
16	48	1	5	20	15	0	2	0	0	0
16	48	0	15	40	20	20	0	0	1	0
16	48	0	2	40	5	0	1	0	0	0
17	49	1	0.4	40	15	0	0	0	0	0
17	49	0	45	40	10	0	0	0	0	1
17	49	0	5	20	20	0	1	0	0	0
17	49	0	30	60	5	20	0	0	1	0
17	50	1	2	40	20	0	0	0	0	0
17	50	0	45	40	15	20	0	0	1	0
17	50	0	0.4	20	20	0	1	0	0	0
17	50	0	15	60	10	0	0	0	0	1
17	51	0	45	60	5	0	0	0	0	1
17	51	1	0.4	20	20	0	0	0	0	0
17	51	0	15	40	15	0	0	1	0	0
17	51	0	30	20	10	20	0	0	1	0
18	52	1	15	20	10	0	0	0	1	0
18	52	0	2	40	20	0	2	0	0	0
18	52	0	0.4	60	15	0	1	0	0	0
18	52	0	45	60	5	10	0	1	0	0
18	53	0	15	20	20	0	0	0	0	1
18	53	0	30	60	15	0	0	0	1	0
18	53	1	30	20	5	10	0	1	0	0
18	53	0	5	40	10	0	2	0	0	0
18	54	0	45	20	15	20	0	1	0	0
18	54	0	30	40	5	0	0	1	0	0
18	54	1	15	40	10	10	0	0	1	0
18	54	0	5	60	20	0	0	0	0	0
19	55	0	2	40	20	0	0	0	0	0
19	55	0	45	40	15	20	0	0	1	0
19	55	0	0.4	20	20	0	1	0	0	0
19	55	1	15	60	10	0	0	0	0	1
19	56	0	15	20	20	0	0	0	0	1
19	56	0	30	60	15	0	0	0	1	0
19	56	0	30	20	5	10	0	1	0	0
19	56	1	5	40	10	0	2	0	0	0
19	57	0	30	60	20	0	0	1	0	0
19	57	0	15	40	5	10	0	0	1	0
19	57	0	5	60	15	0	0	0	0	0
19	57	1	5	20	10	0	1	0	0	0
20	58	0	15	60	10	0	0	1	0	0
20	58	0	5	20	15	0	2	0	0	0
20	58	0	15	40	20	20	0	0	1	0
20	58	1	2	40	5	0	1	0	0	0
20	59	0	45	60	5	0	0	0	0	1
20	59	0	0.4	20	20	0	0	0	0	0
20	59	1	15	40	15	0	0	1	0	0
20	59	0	30	20	10	20	0	0	1	0
20	60	0	15	60	10	0	0	1	0	0
20	60	1	5	20	15	0	2	0	0	0
20	60	0	15	40	20	20	0	0	1	0
20	60	0	2	40	5	0	1	0	0	0
21	61	1	15	60	5	20	0	1	0	0
21	61	0	45	60	10	10	0	0	1	0
21	61	0	30	40	20	0	0	0	0	1
21	61	0	45	20	15	0	0	1	0	0
21	62	0	15	60	5	20	0	1	0	0
21	62	0	45	60	10	10	0	0	1	0
21	62	0	30	40	20	0	0	0	0	1
21	62	1	45	20	15	0	0	1	0	0
21	63	1	45	20	5	0	0	0	1	0
21	63	0	2	60	10	0	0	0	0	0
21	63	0	15	60	20	10	0	1	0	0
21	63	0	2	40	15	0	1	0	0	0
22	64	0	2	40	20	0	0	0	0	0
22	64	0	45	40	15	20	0	0	1	0
22	64	1	0.4	20	20	0	1	0	0	0
22	64	0	15	60	10	0	0	0	0	1
22	65	0	45	20	5	0	0	0	1	0
22	65	0	2	60	10	0	0	0	0	0
22	65	0	15	60	20	10	0	1	0	0
22	65	1	2	40	15	0	1	0	0	0
22	66	1	15	20	20	0	0	0	0	1
22	66	0	30	60	15	0	0	0	1	0
22	66	0	30	20	5	10	0	1	0	0
22	66	0	5	40	10	0	2	0	0	0
23	67	0	5	40	5	0	0	0	0	0
23	67	1	30	20	10	20	0	1	0	0
23	67	0	30	60	15	10	0	0	1	0
23	67	0	0.4	40	20	0	2	0	0	0
23	68	0	5	40	5	0	0	0	0	0
23	68	1	30	20	10	20	0	1	0	0
23	68	0	30	60	15	10	0	0	1	0
23	68	0	0.4	40	20	0	2	0	0	0
23	69	0	45	40	10	10	0	1	0	0
23	69	0	15	40	5	20	0	0	1	0
23	69	0	2	60	20	0	1	0	0	0
23	69	1	15	20	15	0	0	0	0	1
24	70	0	15	60	20	20	0	1	0	0
24	70	1	2	20	15	0	2	0	0	0
24	70	0	5	40	10	0	1	0	0	0
24	70	0	30	20	5	0	0	0	1	0
24	71	0	15	60	5	20	0	1	0	0
24	71	0	45	60	10	10	0	0	1	0
24	71	1	30	40	20	0	0	0	0	1
24	71	0	45	20	15	0	0	1	0	0
24	72	0	2	40	20	0	0	0	0	0
24	72	0	45	40	15	20	0	0	1	0
24	72	1	0.4	20	20	0	1	0	0	0
24	72	0	15	60	10	0	0	0	0	1
25	73	0	15	60	20	20	0	1	0	0
25	73	0	2	20	15	0	2	0	0	0
25	73	1	5	40	10	0	1	0	0	0
25	73	0	30	20	5	0	0	0	1	0
25	74	0	15	60	20	20	0	1	0	0
25	74	0	2	20	15	0	2	0	0	0
25	74	0	5	40	10	0	1	0	0	0
25	74	1	30	20	5	0	0	0	1	0
25	75	1	15	20	10	0	0	0	1	0
25	75	0	2	40	20	0	2	0	0	0
25	75	0	0.4	60	15	0	1	0	0	0
25	75	0	45	60	5	10	0	1	0	0
26	76	1	0.4	40	15	0	0	0	0	0
26	76	0	45	40	10	0	0	0	0	1
26	76	0	5	20	20	0	1	0	0	0
26	76	0	30	60	5	20	0	0	1	0
26	77	1	15	20	20	0	0	0	0	1
26	77	0	30	60	15	0	0	0	1	0
26	77	0	30	20	5	10	0	1	0	0
26	77	0	5	40	10	0	2	0	0	0
26	78	1	15	20	10	0	0	0	1	0
26	78	0	2	40	20	0	2	0	0	0
26	78	0	0.4	60	15	0	1	0	0	0
26	78	0	45	60	5	10	0	1	0	0
27	79	0	45	40	10	10	0	1	0	0
27	79	1	15	40	5	20	0	0	1	0
27	79	0	2	60	20	0	1	0	0	0
27	79	0	15	20	15	0	0	0	0	1
27	80	0	45	20	5	0	0	0	1	0
27	80	0	2	60	10	0	0	0	0	0
27	80	0	15	60	20	10	0	1	0	0
27	80	1	2	40	15	0	1	0	0	0
27	81	0	45	60	5	0	0	0	0	1
27	81	1	0.4	20	20	0	0	0	0	0
27	81	0	15	40	15	0	0	1	0	0
27	81	0	30	20	10	20	0	0	1	0
28	82	0	0.4	40	15	0	0	0	0	0
28	82	0	45	40	10	0	0	0	0	1
28	82	1	5	20	20	0	1	0	0	0
28	82	0	30	60	5	20	0	0	1	0
28	83	0	30	40	15	20	0	1	0	0
28	83	1	5	20	5	0	0	0	0	0
28	83	0	30	60	10	0	0	0	1	0
28	83	0	0.4	60	20	0	2	0	0	0
28	84	0	15	60	10	0	0	1	0	0
28	84	1	5	20	15	0	2	0	0	0
28	84	0	15	40	20	20	0	0	1	0
28	84	0	2	40	5	0	1	0	0	0
29	85	1	0.4	40	15	0	0	0	0	0
29	85	0	45	40	10	0	0	0	0	1
29	85	0	5	20	20	0	1	0	0	0
29	85	0	30	60	5	20	0	0	1	0
29	86	0	30	40	15	20	0	1	0	0
29	86	1	5	20	5	0	0	0	0	0
29	86	0	30	60	10	0	0	0	1	0
29	86	0	0.4	60	20	0	2	0	0	0
29	87	0	45	20	15	20	0	1	0	0
29	87	1	30	40	5	0	0	1	0	0
29	87	0	15	40	10	10	0	0	1	0
29	87	0	5	60	20	0	0	0	0	0
30	88	0	15	60	20	20	0	1	0	0
30	88	0	2	20	15	0	2	0	0	0
30	88	0	5	40	10	0	1	0	0	0
30	88	1	30	20	5	0	0	0	1	0
30	89	1	45	20	5	0	0	0	1	0
30	89	0	2	60	10	0	0	0	0	0
30	89	0	15	60	20	10	0	1	0	0
30	89	0	2	40	15	0	1	0	0	0
30	90	0	15	60	10	0	0	1	0	0
30	90	1	5	20	15	0	2	0	0	0
30	90	0	15	40	20	20	0	0	1	0
30	90	0	2	40	5	0	1	0	0	0
31	91	1	5	40	5	0	0	0	0	0
31	91	0	30	20	10	20	0	1	0	0
31	91	0	30	60	15	10	0	0	1	0
31	91	0	0.4	40	20	0	2	0	0	0
31	92	0	45	60	5	0	0	0	0	1
31	92	1	0.4	20	20	0	0	0	0	0
31	92	0	15	40	15	0	0	1	0	0
31	92	0	30	20	10	20	0	0	1	0
31	93	1	15	20	10	0	0	0	1	0
31	93	0	2	40	20	0	2	0	0	0
31	93	0	0.4	60	15	0	1	0	0	0
31	93	0	45	60	5	10	0	1	0	0
32	94	1	45	20	5	0	0	0	1	0
32	94	0	2	60	10	0	0	0	0	0
32	94	0	15	60	20	10	0	1	0	0
32	94	0	2	40	15	0	1	0	0	0
32	95	0	15	60	10	0	0	1	0	0
32	95	0	5	20	15	0	2	0	0	0
32	95	0	15	40	20	20	0	0	1	0
32	95	1	2	40	5	0	1	0	0	0
32	96	0	45	20	15	20	0	1	0	0
32	96	1	30	40	5	0	0	1	0	0
32	96	0	15	40	10	10	0	0	1	0
32	96	0	5	60	20	0	0	0	0	0
33	97	0	45	60	5	0	0	0	0	1
33	97	1	0.4	20	20	0	0	0	0	0
33	97	0	15	40	15	0	0	1	0	0
33	97	0	30	20	10	20	0	0	1	0
33	98	0	30	20	20	10	0	0	1	0
33	98	0	5	60	5	0	2	0	0	0
33	98	0	15	60	10	0	0	1	0	0
33	98	1	30	40	15	0	0	0	0	1
33	99	1	45	20	5	0	0	0	1	0
33	99	0	2	60	10	0	0	0	0	0
33	99	0	15	60	20	10	0	1	0	0
33	99	0	2	40	15	0	1	0	0	0
34	100	0	30	40	15	20	0	1	0	0
34	100	1	5	20	5	0	0	0	0	0
34	100	0	30	60	10	0	0	0	1	0
34	100	0	0.4	60	20	0	2	0	0	0
34	101	0	45	60	5	0	0	0	0	1
34	101	1	0.4	20	20	0	0	0	0	0
34	101	0	15	40	15	0	0	1	0	0
34	101	0	30	20	10	20	0	0	1	0
34	102	0	30	60	20	0	0	1	0	0
34	102	1	15	40	5	10	0	0	1	0
34	102	0	5	60	15	0	0	0	0	0
34	102	0	5	20	10	0	1	0	0	0
35	103	0	15	60	20	20	0	1	0	0
35	103	0	2	20	15	0	2	0	0	0
35	103	1	5	40	10	0	1	0	0	0
35	103	0	30	20	5	0	0	0	1	0
35	104	0	0.4	40	15	0	0	0	0	0
35	104	1	45	40	10	0	0	0	0	1
35	104	0	5	20	20	0	1	0	0	0
35	104	0	30	60	5	20	0	0	1	0
35	105	0	30	40	15	20	0	1	0	0
35	105	1	5	20	5	0	0	0	0	0
35	105	0	30	60	10	0	0	0	1	0
35	105	0	0.4	60	20	0	2	0	0	0
36	106	0	45	40	20	0	0	0	1	0
36	106	1	15	60	15	20	0	0	1	0
36	106	0	30	20	10	10	0	1	0	0
36	106	0	30	60	5	0	0	0	0	1
36	107	0	45	20	15	20	0	1	0	0
36	107	1	30	40	5	0	0	1	0	0
36	107	0	15	40	10	10	0	0	1	0
36	107	0	5	60	20	0	0	0	0	0
36	108	1	30	20	20	10	0	0	1	0
36	108	0	5	60	5	0	2	0	0	0
36	108	0	15	60	10	0	0	1	0	0
36	108	0	30	40	15	0	0	0	0	1
37	109	1	2	40	20	0	0	0	0	0
37	109	0	45	40	15	20	0	0	1	0
37	109	0	0.4	20	20	0	1	0	0	0
37	109	0	15	60	10	0	0	0	0	1
37	110	0	45	40	10	10	0	1	0	0
37	110	0	15	40	5	20	0	0	1	0
37	110	0	2	60	20	0	1	0	0	0
37	110	1	15	20	15	0	0	0	0	1
37	111	0	45	60	5	0	0	0	0	1
37	111	1	0.4	20	20	0	0	0	0	0
37	111	0	15	40	15	0	0	1	0	0
37	111	0	30	20	10	20	0	0	1	0
38	112	0	30	40	15	20	0	1	0	0
38	112	1	5	20	5	0	0	0	0	0
38	112	0	30	60	10	0	0	0	1	0
38	112	0	0.4	60	20	0	2	0	0	0
38	113	1	5	40	5	0	0	0	0	0
38	113	0	30	20	10	20	0	1	0	0
38	113	0	30	60	15	10	0	0	1	0
38	113	0	0.4	40	20	0	2	0	0	0
38	114	0	30	20	20	10	0	0	1	0
38	114	0	5	60	5	0	2	0	0	0
38	114	0	15	60	10	0	0	1	0	0
38	114	1	30	40	15	0	0	0	0	1
39	115	0	45	20	15	20	0	1	0	0
39	115	0	30	40	5	0	0	1	0	0
39	115	0	15	40	10	10	0	0	1	0
39	115	1	5	60	20	0	0	0	0	0
39	116	1	15	20	20	0	0	0	0	1
39	116	0	30	60	15	0	0	0	1	0
39	116	0	30	20	5	10	0	1	0	0
39	116	0	5	40	10	0	2	0	0	0
39	117	0	15	60	5	20	0	1	0	0
39	117	0	45	60	10	10	0	0	1	0
39	117	1	30	40	20	0	0	0	0	1
39	117	0	45	20	15	0	0	1	0	0
40	118	0	15	20	20	0	0	0	0	1
40	118	0	30	60	15	0	0	0	1	0
40	118	1	30	20	5	10	0	1	0	0
40	118	0	5	40	10	0	2	0	0	0
40	119	0	15	60	20	20	0	1	0	0
40	119	0	2	20	15	0	2	0	0	0
40	119	0	5	40	10	0	1	0	0	0
40	119	1	30	20	5	0	0	0	1	0
40	120	1	15	20	10	0	0	0	1	0
40	120	0	2	40	20	0	2	0	0	0
40	120	0	0.4	60	15	0	1	0	0	0
40	120	0	45	60	5	10	0	1	0	0
41	121	0	15	60	10	0	0	1	0	0
41	121	0	5	20	15	0	2	0	0	0
41	121	0	15	40	20	20	0	0	1	0
41	121	1	2	40	5	0	1	0	0	0
41	122	0	45	20	5	0	0	0	1	0
41	122	1	2	60	10	0	0	0	0	0
41	122	0	15	60	20	10	0	1	0	0
41	122	0	2	40	15	0	1	0	0	0
41	123	0	45	40	10	10	0	1	0	0
41	123	0	15	40	5	20	0	0	1	0
41	123	0	2	60	20	0	1	0	0	0
41	123	1	15	20	15	0	0	0	0	1
42	124	1	5	40	5	0	0	0	0	0
42	124	0	30	20	10	20	0	1	0	0
42	124	0	30	60	15	10	0	0	1	0
42	124	0	0.4	40	20	0	2	0	0	0
42	125	0	15	60	5	20	0	1	0	0
42	125	0	45	60	10	10	0	0	1	0
42	125	0	30	40	20	0	0	0	0	1
42	125	1	45	20	15	0	0	1	0	0
42	126	0	15	60	10	0	0	1	0	0
42	126	1	5	20	15	0	2	0	0	0
42	126	0	15	40	20	20	0	0	1	0
42	126	0	2	40	5	0	1	0	0	0
43	127	0	45	60	5	0	0	0	0	1
43	127	0	0.4	20	20	0	0	0	0	0
43	127	1	15	40	15	0	0	1	0	0
43	127	0	30	20	10	20	0	0	1	0
43	128	0	30	60	20	0	0	1	0	0
43	128	0	15	40	5	10	0	0	1	0
43	128	0	5	60	15	0	0	0	0	0
43	128	1	5	20	10	0	1	0	0	0
43	129	0	30	60	20	0	0	1	0	0
43	129	0	15	40	5	10	0	0	1	0
43	129	0	5	60	15	0	0	0	0	0
43	129	1	5	20	10	0	1	0	0	0
44	130	0	45	20	15	20	0	1	0	0
44	130	0	30	40	5	0	0	1	0	0
44	130	0	15	40	10	10	0	0	1	0
44	130	1	5	60	20	0	0	0	0	0
44	131	0	2	40	20	0	0	0	0	0
44	131	1	45	40	15	20	0	0	1	0
44	131	0	0.4	20	20	0	1	0	0	0
44	131	0	15	60	10	0	0	0	0	1
44	132	0	30	40	15	20	0	1	0	0
44	132	0	5	20	5	0	0	0	0	0
44	132	0	30	60	10	0	0	0	1	0
44	132	1	0.4	60	20	0	2	0	0	0
45	133	0	30	60	20	0	0	1	0	0
45	133	0	15	40	5	10	0	0	1	0
45	133	0	5	60	15	0	0	0	0	0
45	133	1	5	20	10	0	1	0	0	0
45	134	0	15	60	10	0	0	1	0	0
45	134	1	5	20	15	0	2	0	0	0
45	134	0	15	40	20	20	0	0	1	0
45	134	0	2	40	5	0	1	0	0	0
45	135	1	0.4	40	15	0	0	0	0	0
45	135	0	45	40	10	0	0	0	0	1
45	135	0	5	20	20	0	1	0	0	0
45	135	0	30	60	5	20	0	0	1	0
46	136	0	45	60	5	0	0	0	0	1
46	136	1	0.4	20	20	0	0	0	0	0
46	136	0	15	40	15	0	0	1	0	0
46	136	0	30	20	10	20	0	0	1	0
46	137	1	15	20	20	0	0	0	0	1
46	137	0	30	60	15	0	0	0	1	0
46	137	0	30	20	5	10	0	1	0	0
46	137	0	5	40	10	0	2	0	0	0
46	138	0	30	60	20	0	0	1	0	0
46	138	0	15	40	5	10	0	0	1	0
46	138	0	5	60	15	0	0	0	0	0
46	138	1	5	20	10	0	1	0	0	0
47	139	0	45	40	20	0	0	0	1	0
47	139	0	15	60	15	20	0	0	1	0
47	139	1	30	20	10	10	0	1	0	0
47	139	0	30	60	5	0	0	0	0	1
47	140	1	15	60	5	20	0	1	0	0
47	140	0	45	60	10	10	0	0	1	0
47	140	0	30	40	20	0	0	0	0	1
47	140	0	45	20	15	0	0	1	0	0
47	141	0	45	60	5	0	0	0	0	1
47	141	1	0.4	20	20	0	0	0	0	0
47	141	0	15	40	15	0	0	1	0	0
47	141	0	30	20	10	20	0	0	1	0
48	142	0	45	20	15	20	0	1	0	0
48	142	1	30	40	5	0	0	1	0	0
48	142	0	15	40	10	10	0	0	1	0
48	142	0	5	60	20	0	0	0	0	0
48	143	0	15	60	10	0	0	1	0	0
48	143	0	5	20	15	0	2	0	0	0
48	143	0	15	40	20	20	0	0	1	0
48	143	1	2	40	5	0	1	0	0	0
48	144	0	15	60	5	20	0	1	0	0
48	144	0	45	60	10	10	0	0	1	0
48	144	0	30	40	20	0	0	0	0	1
48	144	1	45	20	15	0	0	1	0	0
49	145	1	5	40	5	0	0	0	0	0
49	145	0	30	20	10	20	0	1	0	0
49	145	0	30	60	15	10	0	0	1	0
49	145	0	0.4	40	20	0	2	0	0	0
49	146	0	2	40	20	0	0	0	0	0
49	146	0	45	40	15	20	0	0	1	0
49	146	1	0.4	20	20	0	1	0	0	0
49	146	0	15	60	10	0	0	0	0	1
49	147	0	45	40	20	0	0	0	1	0
49	147	0	15	60	15	20	0	0	1	0
49	147	1	30	20	10	10	0	1	0	0
49	147	0	30	60	5	0	0	0	0	1
50	148	1	15	20	10	0	0	0	1	0
50	148	0	2	40	20	0	2	0	0	0
50	148	0	0.4	60	15	0	1	0	0	0
50	148	0	45	60	5	10	0	1	0	0
50	149	0	15	60	10	0	0	1	0	0
50	149	0	5	20	15	0	2	0	0	0
50	149	1	15	40	20	20	0	0	1	0
50	149	0	2	40	5	0	1	0	0	0
50	150	0	0.4	40	15	0	0	0	0	0
50	150	0	45	40	10	0	0	0	0	1
50	150	0	5	20	20	0	1	0	0	0
50	150	1	30	60	5	20	0	0	1	0
51	151	0	45	40	10	10	0	1	0	0
51	151	0	15	40	5	20	0	0	1	0
51	151	0	2	60	20	0	1	0	0	0
51	151	1	15	20	15	0	0	0	0	1
51	152	0	30	60	20	0	0	1	0	0
51	152	0	15	40	5	10	0	0	1	0
51	152	0	5	60	15	0	0	0	0	0
51	152	1	5	20	10	0	1	0	0	0
51	153	0	30	60	20	0	0	1	0	0
51	153	0	15	40	5	10	0	0	1	0
51	153	0	5	60	15	0	0	0	0	0
51	153	1	5	20	10	0	1	0	0	0
52	154	0	5	40	5	0	0	0	0	0
52	154	0	30	20	10	20	0	1	0	0
52	154	1	30	60	15	10	0	0	1	0
52	154	0	0.4	40	20	0	2	0	0	0
52	155	0	15	60	5	20	0	1	0	0
52	155	1	45	60	10	10	0	0	1	0
52	155	0	30	40	20	0	0	0	0	1
52	155	0	45	20	15	0	0	1	0	0
52	156	0	15	60	20	20	0	1	0	0
52	156	0	2	20	15	0	2	0	0	0
52	156	0	5	40	10	0	1	0	0	0
52	156	1	30	20	5	0	0	0	1	0
53	157	1	5	40	5	0	0	0	0	0
53	157	0	30	20	10	20	0	1	0	0
53	157	0	30	60	15	10	0	0	1	0
53	157	0	0.4	40	20	0	2	0	0	0
53	158	0	45	40	10	10	0	1	0	0
53	158	0	15	40	5	20	0	0	1	0
53	158	0	2	60	20	0	1	0	0	0
53	158	1	15	20	15	0	0	0	0	1
53	159	0	30	40	15	20	0	1	0	0
53	159	1	5	20	5	0	0	0	0	0
53	159	0	30	60	10	0	0	0	1	0
53	159	0	0.4	60	20	0	2	0	0	0
54	160	1	15	20	10	0	0	0	1	0
54	160	0	2	40	20	0	2	0	0	0
54	160	0	0.4	60	15	0	1	0	0	0
54	160	0	45	60	5	10	0	1	0	0
54	161	0	2	40	20	0	0	0	0	0
54	161	0	45	40	15	20	0	0	1	0
54	161	1	0.4	20	20	0	1	0	0	0
54	161	0	15	60	10	0	0	0	0	1
54	162	0	30	40	15	20	0	1	0	0
54	162	1	5	20	5	0	0	0	0	0
54	162	0	30	60	10	0	0	0	1	0
54	162	0	0.4	60	20	0	2	0	0	0
55	163	1	0.4	40	15	0	0	0	0	0
55	163	0	45	40	10	0	0	0	0	1
55	163	0	5	20	20	0	1	0	0	0
55	163	0	30	60	5	20	0	0	1	0
55	164	1	5	40	5	0	0	0	0	0
55	164	0	30	20	10	20	0	1	0	0
55	164	0	30	60	15	10	0	0	1	0
55	164	0	0.4	40	20	0	2	0	0	0
55	165	0	45	20	5	0	0	0	1	0
55	165	1	2	60	10	0	0	0	0	0
55	165	0	15	60	20	10	0	1	0	0
55	165	0	2	40	15	0	1	0	0	0
56	166	0	15	60	5	20	0	1	0	0
56	166	0	45	60	10	10	0	0	1	0
56	166	1	30	40	20	0	0	0	0	1
56	166	0	45	20	15	0	0	1	0	0
56	167	0	15	60	20	20	0	1	0	0
56	167	1	2	20	15	0	2	0	0	0
56	167	0	5	40	10	0	1	0	0	0
56	167	0	30	20	5	0	0	0	1	0
56	168	0	45	60	5	0	0	0	0	1
56	168	1	0.4	20	20	0	0	0	0	0
56	168	0	15	40	15	0	0	1	0	0
56	168	0	30	20	10	20	0	0	1	0
57	169	0	30	20	20	10	0	0	1	0
57	169	1	5	60	5	0	2	0	0	0
57	169	0	15	60	10	0	0	1	0	0
57	169	0	30	40	15	0	0	0	0	1
57	170	0	45	60	5	0	0	0	0	1
57	170	1	0.4	20	20	0	0	0	0	0
57	170	0	15	40	15	0	0	1	0	0
57	170	0	30	20	10	20	0	0	1	0
57	171	1	15	20	20	0	0	0	0	1
57	171	0	30	60	15	0	0	0	1	0
57	171	0	30	20	5	10	0	1	0	0
57	171	0	5	40	10	0	2	0	0	0
58	172	0	15	60	5	20	0	1	0	0
58	172	0	45	60	10	10	0	0	1	0
58	172	1	30	40	20	0	0	0	0	1
58	172	0	45	20	15	0	0	1	0	0
58	173	0	15	20	20	0	0	0	0	1
58	173	0	30	60	15	0	0	0	1	0
58	173	0	30	20	5	10	0	1	0	0
58	173	1	5	40	10	0	2	0	0	0
58	174	0	0.4	40	15	0	0	0	0	0
58	174	0	45	40	10	0	0	0	0	1
58	174	1	5	20	20	0	1	0	0	0
58	174	0	30	60	5	20	0	0	1	0
59	175	0	2	40	20	0	0	0	0	0
59	175	0	45	40	15	20	0	0	1	0
59	175	1	0.4	20	20	0	1	0	0	0
59	175	0	15	60	10	0	0	0	0	1
59	176	0	45	40	10	10	0	1	0	0
59	176	0	15	40	5	20	0	0	1	0
59	176	0	2	60	20	0	1	0	0	0
59	176	1	15	20	15	0	0	0	0	1
59	177	0	30	60	20	0	0	1	0	0
59	177	0	15	40	5	10	0	0	1	0
59	177	0	5	60	15	0	0	0	0	0
59	177	1	5	20	10	0	1	0	0	0
60	178	0	45	40	20	0	0	0	1	0
60	178	0	15	60	15	20	0	0	1	0
60	178	1	30	20	10	10	0	1	0	0
60	178	0	30	60	5	0	0	0	0	1
60	179	0	30	40	15	20	0	1	0	0
60	179	1	5	20	5	0	0	0	0	0
60	179	0	30	60	10	0	0	0	1	0
60	179	0	0.4	60	20	0	2	0	0	0
60	180	1	5	40	5	0	0	0	0	0
60	180	0	30	20	10	20	0	1	0	0
60	180	0	30	60	15	10	0	0	1	0
60	180	0	0.4	40	20	0	2	0	0	0
61	181	0	15	60	20	20	0	1	0	0
61	181	0	2	20	15	0	2	0	0	0
61	181	0	5	40	10	0	1	0	0	0
61	181	1	30	20	5	0	0	0	1	0
61	182	0	45	40	20	0	0	0	1	0
61	182	0	15	60	15	20	0	0	1	0
61	182	1	30	20	10	10	0	1	0	0
61	182	0	30	60	5	0	0	0	0	1
61	183	0	45	60	5	0	0	0	0	1
61	183	1	0.4	20	20	0	0	0	0	0
61	183	0	15	40	15	0	0	1	0	0
61	183	0	30	20	10	20	0	0	1	0
62	184	0	0.4	40	15	0	0	0	0	0
62	184	0	45	40	10	0	0	0	0	1
62	184	1	5	20	20	0	1	0	0	0
62	184	0	30	60	5	20	0	0	1	0
62	185	0	45	60	5	0	0	0	0	1
62	185	1	0.4	20	20	0	0	0	0	0
62	185	0	15	40	15	0	0	1	0	0
62	185	0	30	20	10	20	0	0	1	0
62	186	0	45	60	5	0	0	0	0	1
62	186	1	0.4	20	20	0	0	0	0	0
62	186	0	15	40	15	0	0	1	0	0
62	186	0	30	20	10	20	0	0	1	0
63	187	0	15	60	10	0	0	1	0	0
63	187	0	5	20	15	0	2	0	0	0
63	187	0	15	40	20	20	0	0	1	0
63	187	1	2	40	5	0	1	0	0	0
63	188	0	15	60	5	20	0	1	0	0
63	188	0	45	60	10	10	0	0	1	0
63	188	1	30	40	20	0	0	0	0	1
63	188	0	45	20	15	0	0	1	0	0
63	189	1	5	40	5	0	0	0	0	0
63	189	0	30	20	10	20	0	1	0	0
63	189	0	30	60	15	10	0	0	1	0
63	189	0	0.4	40	20	0	2	0	0	0
64	190	0	45	20	15	20	0	1	0	0
64	190	1	30	40	5	0	0	1	0	0
64	190	0	15	40	10	10	0	0	1	0
64	190	0	5	60	20	0	0	0	0	0
64	191	0	45	60	5	0	0	0	0	1
64	191	1	0.4	20	20	0	0	0	0	0
64	191	0	15	40	15	0	0	1	0	0
64	191	0	30	20	10	20	0	0	1	0
64	192	0	30	60	20	0	0	1	0	0
64	192	0	15	40	5	10	0	0	1	0
64	192	0	5	60	15	0	0	0	0	0
64	192	1	5	20	10	0	1	0	0	0
65	193	1	15	20	20	0	0	0	0	1
65	193	0	30	60	15	0	0	0	1	0
65	193	0	30	20	5	10	0	1	0	0
65	193	0	5	40	10	0	2	0	0	0
65	194	0	15	20	20	0	0	0	0	1
65	194	0	30	60	15	0	0	0	1	0
65	194	1	30	20	5	10	0	1	0	0
65	194	0	5	40	10	0	2	0	0	0
65	195	0	15	60	5	20	0	1	0	0
65	195	0	45	60	10	10	0	0	1	0
65	195	0	30	40	20	0	0	0	0	1
65	195	1	45	20	15	0	0	1	0	0
66	196	0	5	40	5	0	0	0	0	0
66	196	1	30	20	10	20	0	1	0	0
66	196	0	30	60	15	10	0	0	1	0
66	196	0	0.4	40	20	0	2	0	0	0
66	197	0	2	40	20	0	0	0	0	0
66	197	0	45	40	15	20	0	0	1	0
66	197	0	0.4	20	20	0	1	0	0	0
66	197	1	15	60	10	0	0	0	0	1
66	198	0	0.4	40	15	0	0	0	0	0
66	198	0	45	40	10	0	0	0	0	1
66	198	0	5	20	20	0	1	0	0	0
66	198	1	30	60	5	20	0	0	1	0
67	199	0	45	20	5	0	0	0	1	0
67	199	0	2	60	10	0	0	0	0	0
67	199	0	15	60	20	10	0	1	0	0
67	199	1	2	40	15	0	1	0	0	0
67	200	0	45	60	5	0	0	0	0	1
67	200	1	0.4	20	20	0	0	0	0	0
67	200	0	15	40	15	0	0	1	0	0
67	200	0	30	20	10	20	0	0	1	0
67	201	0	45	40	20	0	0	0	1	0
67	201	0	15	60	15	20	0	0	1	0
67	201	1	30	20	10	10	0	1	0	0
67	201	0	30	60	5	0	0	0	0	1
68	202	0	15	60	5	20	0	1	0	0
68	202	1	45	60	10	10	0	0	1	0
68	202	0	30	40	20	0	0	0	0	1
68	202	0	45	20	15	0	0	1	0	0
68	203	0	15	60	20	20	0	1	0	0
68	203	1	2	20	15	0	2	0	0	0
68	203	0	5	40	10	0	1	0	0	0
68	203	0	30	20	5	0	0	0	1	0
68	204	0	30	60	20	0	0	1	0	0
68	204	0	15	40	5	10	0	0	1	0
68	204	0	5	60	15	0	0	0	0	0
68	204	1	5	20	10	0	1	0	0	0
69	205	1	5	40	5	0	0	0	0	0
69	205	0	30	20	10	20	0	1	0	0
69	205	0	30	60	15	10	0	0	1	0
69	205	0	0.4	40	20	0	2	0	0	0
69	206	0	30	40	15	20	0	1	0	0
69	206	1	5	20	5	0	0	0	0	0
69	206	0	30	60	10	0	0	0	1	0
69	206	0	0.4	60	20	0	2	0	0	0
69	207	1	45	20	5	0	0	0	1	0
69	207	0	2	60	10	0	0	0	0	0
69	207	0	15	60	20	10	0	1	0	0
69	207	0	2	40	15	0	1	0	0	0
70	208	0	45	40	20	0	0	0	1	0
70	208	0	15	60	15	20	0	0	1	0
70	208	1	30	20	10	10	0	1	0	0
70	208	0	30	60	5	0	0	0	0	1
70	209	0	30	60	20	0	0	1	0	0
70	209	0	15	40	5	10	0	0	1	0
70	209	0	5	60	15	0	0	0	0	0
70	209	1	5	20	10	0	1	0	0	0
70	210	0	30	60	20	0	0	1	0	0
70	210	0	15	40	5	10	0	0	1	0
70	210	0	5	60	15	0	0	0	0	0
70	210	1	5	20	10	0	1	0	0	0
71	211	0	45	40	20	0	0	0	1	0
71	211	0	15	60	15	20	0	0	1	0
71	211	1	30	20	10	10	0	1	0	0
71	211	0	30	60	5	0	0	0	0	1
71	212	0	15	20	20	0	0	0	0	1
71	212	0	30	60	15	0	0	0	1	0
71	212	0	30	20	5	10	0	1	0	0
71	212	1	5	40	10	0	2	0	0	0
71	213	0	45	20	15	20	0	1	0	0
71	213	0	30	40	5	0	0	1	0	0
71	213	1	15	40	10	10	0	0	1	0
71	213	0	5	60	20	0	0	0	0	0
72	214	0	15	60	20	20	0	1	0	0
72	214	0	2	20	15	0	2	0	0	0
72	214	1	5	40	10	0	1	0	0	0
72	214	0	30	20	5	0	0	0	1	0
72	215	0	45	20	15	20	0	1	0	0
72	215	0	30	40	5	0	0	1	0	0
72	215	1	15	40	10	10	0	0	1	0
72	215	0	5	60	20	0	0	0	0	0
72	216	0	15	60	20	20	0	1	0	0
72	216	0	2	20	15	0	2	0	0	0
72	216	1	5	40	10	0	1	0	0	0
72	216	0	30	20	5	0	0	0	1	0
73	217	0	45	20	15	20	0	1	0	0
73	217	0	30	40	5	0	0	1	0	0
73	217	0	15	40	10	10	0	0	1	0
73	217	1	5	60	20	0	0	0	0	0
73	218	0	45	20	15	20	0	1	0	0
73	218	0	30	40	5	0	0	1	0	0
73	218	0	15	40	10	10	0	0	1	0
73	218	1	5	60	20	0	0	0	0	0
73	219	1	5	40	5	0	0	0	0	0
73	219	0	30	20	10	20	0	1	0	0
73	219	0	30	60	15	10	0	0	1	0
73	219	0	0.4	40	20	0	2	0	0	0
74	220	1	5	40	5	0	0	0	0	0
74	220	0	30	20	10	20	0	1	0	0
74	220	0	30	60	15	10	0	0	1	0
74	220	0	0.4	40	20	0	2	0	0	0
74	221	0	30	40	15	20	0	1	0	0
74	221	1	5	20	5	0	0	0	0	0
74	221	0	30	60	10	0	0	0	1	0
74	221	0	0.4	60	20	0	2	0	0	0
74	222	0	45	60	5	0	0	0	0	1
74	222	1	0.4	20	20	0	0	0	0	0
74	222	0	15	40	15	0	0	1	0	0
74	222	0	30	20	10	20	0	0	1	0
75	223	0	5	40	5	0	0	0	0	0
75	223	0	30	20	10	20	0	1	0	0
75	223	1	30	60	15	10	0	0	1	0
75	223	0	0.4	40	20	0	2	0	0	0
75	224	0	45	20	5	0	0	0	1	0
75	224	0	2	60	10	0	0	0	0	0
75	224	1	15	60	20	10	0	1	0	0
75	224	0	2	40	15	0	1	0	0	0
75	225	0	15	60	20	20	0	1	0	0
75	225	0	2	20	15	0	2	0	0	0
75	225	1	5	40	10	0	1	0	0	0
75	225	0	30	20	5	0	0	0	1	0
76	226	0	15	20	20	0	0	0	0	1
76	226	0	30	60	15	0	0	0	1	0
76	226	0	30	20	5	10	0	1	0	0
76	226	1	5	40	10	0	2	0	0	0
76	227	0	45	20	5	0	0	0	1	0
76	227	1	2	60	10	0	0	0	0	0
76	227	0	15	60	20	10	0	1	0	0
76	227	0	2	40	15	0	1	0	0	0
76	228	0	45	40	20	0	0	0	1	0
76	228	0	15	60	15	20	0	0	1	0
76	228	0	30	20	10	10	0	1	0	0
76	228	1	30	60	5	0	0	0	0	1
77	229	0	30	60	20	0	0	1	0	0
77	229	0	15	40	5	10	0	0	1	0
77	229	1	5	60	15	0	0	0	0	0
77	229	0	5	20	10	0	1	0	0	0
77	230	0	0.4	40	15	0	0	0	0	0
77	230	0	45	40	10	0	0	0	0	1
77	230	0	5	20	20	0	1	0	0	0
77	230	1	30	60	5	20	0	0	1	0
77	231	0	15	60	10	0	0	1	0	0
77	231	0	5	20	15	0	2	0	0	0
77	231	0	15	40	20	20	0	0	1	0
77	231	1	2	40	5	0	1	0	0	0
78	232	0	45	40	10	10	0	1	0	0
78	232	0	15	40	5	20	0	0	1	0
78	232	0	2	60	20	0	1	0	0	0
78	232	1	15	20	15	0	0	0	0	1
78	233	0	15	60	5	20	0	1	0	0
78	233	0	45	60	10	10	0	0	1	0
78	233	1	30	40	20	0	0	0	0	1
78	233	0	45	20	15	0	0	1	0	0
78	234	0	0.4	40	15	0	0	0	0	0
78	234	1	45	40	10	0	0	0	0	1
78	234	0	5	20	20	0	1	0	0	0
78	234	0	30	60	5	20	0	0	1	0
79	235	1	15	60	10	0	0	1	0	0
79	235	0	5	20	15	0	2	0	0	0
79	235	0	15	40	20	20	0	0	1	0
79	235	0	2	40	5	0	1	0	0	0
79	236	0	30	20	20	10	0	0	1	0
79	236	0	5	60	5	0	2	0	0	0
79	236	1	15	60	10	0	0	1	0	0
79	236	0	30	40	15	0	0	0	0	1
79	237	0	2	40	20	0	0	0	0	0
79	237	0	45	40	15	20	0	0	1	0
79	237	0	0.4	20	20	0	1	0	0	0
79	237	1	15	60	10	0	0	0	0	1
80	238	0	45	40	10	10	0	1	0	0
80	238	0	15	40	5	20	0	0	1	0
80	238	0	2	60	20	0	1	0	0	0
80	238	1	15	20	15	0	0	0	0	1
80	239	0	30	40	15	20	0	1	0	0
80	239	1	5	20	5	0	0	0	0	0
80	239	0	30	60	10	0	0	0	1	0
80	239	0	0.4	60	20	0	2	0	0	0
80	240	0	30	60	20	0	0	1	0	0
80	240	0	15	40	5	10	0	0	1	0
80	240	1	5	60	15	0	0	0	0	0
80	240	0	5	20	10	0	1	0	0	0
81	241	0	30	60	20	0	0	1	0	0
81	241	0	15	40	5	10	0	0	1	0
81	241	1	5	60	15	0	0	0	0	0
81	241	0	5	20	10	0	1	0	0	0
81	242	0	30	20	20	10	0	0	1	0
81	242	0	5	60	5	0	2	0	0	0
81	242	1	15	60	10	0	0	1	0	0
81	242	0	30	40	15	0	0	0	0	1
81	243	1	45	40	20	0	0	0	1	0
81	243	0	15	60	15	20	0	0	1	0
81	243	0	30	20	10	10	0	1	0	0
81	243	0	30	60	5	0	0	0	0	1
82	244	0	45	20	15	20	0	1	0	0
82	244	0	30	40	5	0	0	1	0	0
82	244	0	15	40	10	10	0	0	1	0
82	244	1	5	60	20	0	0	0	0	0
82	245	0	30	40	15	20	0	1	0	0
82	245	1	5	20	5	0	0	0	0	0
82	245	0	30	60	10	0	0	0	1	0
82	245	0	0.4	60	20	0	2	0	0	0
82	246	0	30	60	20	0	0	1	0	0
82	246	0	15	40	5	10	0	0	1	0
82	246	1	5	60	15	0	0	0	0	0
82	246	0	5	20	10	0	1	0	0	0
83	247	1	2	40	20	0	0	0	0	0
83	247	0	45	40	15	20	0	0	1	0
83	247	0	0.4	20	20	0	1	0	0	0
83	247	0	15	60	10	0	0	0	0	1
83	248	0	45	20	15	20	0	1	0	0
83	248	0	30	40	5	0	0	1	0	0
83	248	0	15	40	10	10	0	0	1	0
83	248	1	5	60	20	0	0	0	0	0
83	249	0	30	40	15	20	0	1	0	0
83	249	1	5	20	5	0	0	0	0	0
83	249	0	30	60	10	0	0	0	1	0
83	249	0	0.4	60	20	0	2	0	0	0
84	250	0	45	40	10	10	0	1	0	0
84	250	0	15	40	5	20	0	0	1	0
84	250	0	2	60	20	0	1	0	0	0
84	250	1	15	20	15	0	0	0	0	1
84	251	1	5	40	5	0	0	0	0	0
84	251	0	30	20	10	20	0	1	0	0
84	251	0	30	60	15	10	0	0	1	0
84	251	0	0.4	40	20	0	2	0	0	0
84	252	1	2	40	20	0	0	0	0	0
84	252	0	45	40	15	20	0	0	1	0
84	252	0	0.4	20	20	0	1	0	0	0
84	252	0	15	60	10	0	0	0	0	1
85	253	0	45	20	15	20	0	1	0	0
85	253	0	30	40	5	0	0	1	0	0
85	253	0	15	40	10	10	0	0	1	0
85	253	1	5	60	20	0	0	0	0	0
85	254	0	45	40	20	0	0	0	1	0
85	254	0	15	60	15	20	0	0	1	0
85	254	0	30	20	10	10	0	1	0	0
85	254	1	30	60	5	0	0	0	0	1
85	255	0	30	40	15	20	0	1	0	0
85	255	1	5	20	5	0	0	0	0	0
85	255	0	30	60	10	0	0	0	1	0
85	255	0	0.4	60	20	0	2	0	0	0
86	256	0	30	40	15	20	0	1	0	0
86	256	1	5	20	5	0	0	0	0	0
86	256	0	30	60	10	0	0	0	1	0
86	256	0	0.4	60	20	0	2	0	0	0
86	257	0	30	40	15	20	0	1	0	0
86	257	1	5	20	5	0	0	0	0	0
86	257	0	30	60	10	0	0	0	1	0
86	257	0	0.4	60	20	0	2	0	0	0
86	258	1	2	40	20	0	0	0	0	0
86	258	0	45	40	15	20	0	0	1	0
86	258	0	0.4	20	20	0	1	0	0	0
86	258	0	15	60	10	0	0	0	0	1
87	259	0	45	40	10	10	0	1	0	0
87	259	0	15	40	5	20	0	0	1	0
87	259	0	2	60	20	0	1	0	0	0
87	259	1	15	20	15	0	0	0	0	1
87	260	0	15	60	10	0	0	1	0	0
87	260	0	5	20	15	0	2	0	0	0
87	260	0	15	40	20	20	0	0	1	0
87	260	1	2	40	5	0	1	0	0	0
87	261	0	45	20	15	20	0	1	0	0
87	261	0	30	40	5	0	0	1	0	0
87	261	0	15	40	10	10	0	0	1	0
87	261	1	5	60	20	0	0	0	0	0
88	262	1	2	40	20	0	0	0	0	0
88	262	0	45	40	15	20	0	0	1	0
88	262	0	0.4	20	20	0	1	0	0	0
88	262	0	15	60	10	0	0	0	0	1
88	263	1	2	40	20	0	0	0	0	0
88	263	0	45	40	15	20	0	0	1	0
88	263	0	0.4	20	20	0	1	0	0	0
88	263	0	15	60	10	0	0	0	0	1
88	264	0	0.4	40	15	0	0	0	0	0
88	264	0	45	40	10	0	0	0	0	1
88	264	1	5	20	20	0	1	0	0	0
88	264	0	30	60	5	20	0	0	1	0
89	265	0	15	60	20	20	0	1	0	0
89	265	0	2	20	15	0	2	0	0	0
89	265	0	5	40	10	0	1	0	0	0
89	265	1	30	20	5	0	0	0	1	0
89	266	1	45	40	20	0	0	0	1	0
89	266	0	15	60	15	20	0	0	1	0
89	266	0	30	20	10	10	0	1	0	0
89	266	0	30	60	5	0	0	0	0	1
89	267	0	30	40	15	20	0	1	0	0
89	267	1	5	20	5	0	0	0	0	0
89	267	0	30	60	10	0	0	0	1	0
89	267	0	0.4	60	20	0	2	0	0	0
90	268	1	15	20	20	0	0	0	0	1
90	268	0	30	60	15	0	0	0	1	0
90	268	0	30	20	5	10	0	1	0	0
90	268	0	5	40	10	0	2	0	0	0
90	269	1	15	20	20	0	0	0	0	1
90	269	0	30	60	15	0	0	0	1	0
90	269	0	30	20	5	10	0	1	0	0
90	269	0	5	40	10	0	2	0	0	0
90	270	1	5	40	5	0	0	0	0	0
90	270	0	30	20	10	20	0	1	0	0
90	270	0	30	60	15	10	0	0	1	0
90	270	0	0.4	40	20	0	2	0	0	0
91	271	0	45	40	10	10	0	1	0	0
91	271	0	15	40	5	20	0	0	1	0
91	271	0	2	60	20	0	1	0	0	0
91	271	1	15	20	15	0	0	0	0	1
91	272	0	30	20	20	10	0	0	1	0
91	272	0	5	60	5	0	2	0	0	0
91	272	0	15	60	10	0	0	1	0	0
91	272	1	30	40	15	0	0	0	0	1
91	273	1	2	40	20	0	0	0	0	0
91	273	0	45	40	15	20	0	0	1	0
91	273	0	0.4	20	20	0	1	0	0	0
91	273	0	15	60	10	0	0	0	0	1
92	274	1	45	40	20	0	0	0	1	0
92	274	0	15	60	15	20	0	0	1	0
92	274	0	30	20	10	10	0	1	0	0
92	274	0	30	60	5	0	0	0	0	1
92	275	0	30	60	20	0	0	1	0	0
92	275	0	15	40	5	10	0	0	1	0
92	275	1	5	60	15	0	0	0	0	0
92	275	0	5	20	10	0	1	0	0	0
92	276	0	45	20	15	20	0	1	0	0
92	276	0	30	40	5	0	0	1	0	0
92	276	0	15	40	10	10	0	0	1	0
92	276	1	5	60	20	0	0	0	0	0
93	277	0	45	60	5	0	0	0	0	1
93	277	0	0.4	20	20	0	0	0	0	0
93	277	1	15	40	15	0	0	1	0	0
93	277	0	30	20	10	20	0	0	1	0
93	278	1	15	20	10	0	0	0	1	0
93	278	0	2	40	20	0	2	0	0	0
93	278	0	0.4	60	15	0	1	0	0	0
93	278	0	45	60	5	10	0	1	0	0
93	279	0	15	60	10	0	0	1	0	0
93	279	1	5	20	15	0	2	0	0	0
93	279	0	15	40	20	20	0	0	1	0
93	279	0	2	40	5	0	1	0	0	0
94	280	1	45	40	20	0	0	0	1	0
94	280	0	15	60	15	20	0	0	1	0
94	280	0	30	20	10	10	0	1	0	0
94	280	0	30	60	5	0	0	0	0	1
94	281	0	45	20	15	20	0	1	0	0
94	281	1	30	40	5	0	0	1	0	0
94	281	0	15	40	10	10	0	0	1	0
94	281	0	5	60	20	0	0	0	0	0
94	282	1	5	40	5	0	0	0	0	0
94	282	0	30	20	10	20	0	1	0	0
94	282	0	30	60	15	10	0	0	1	0
94	282	0	0.4	40	20	0	2	0	0	0
95	283	0	15	20	20	0	0	0	0	1
95	283	0	30	60	15	0	0	0	1	0
95	283	0	30	20	5	10	0	1	0	0
95	283	1	5	40	10	0	2	0	0	0
95	284	0	30	20	20	10	0	0	1	0
95	284	1	5	60	5	0	2	0	0	0
95	284	0	15	60	10	0	0	1	0	0
95	284	0	30	40	15	0	0	0	0	1
95	285	0	45	40	20	0	0	0	1	0
95	285	0	15	60	15	20	0	0	1	0
95	285	0	30	20	10	10	0	1	0	0
95	285	1	30	60	5	0	0	0	0	1
96	286	0	45	40	20	0	0	0	1	0
96	286	0	15	60	15	20	0	0	1	0
96	286	0	30	20	10	10	0	1	0	0
96	286	1	30	60	5	0	0	0	0	1
96	287	0	15	60	10	0	0	1	0	0
96	287	1	5	20	15	0	2	0	0	0
96	287	0	15	40	20	20	0	0	1	0
96	287	0	2	40	5	0	1	0	0	0
96	288	0	5	40	5	0	0	0	0	0
96	288	0	30	20	10	20	0	1	0	0
96	288	0	30	60	15	10	0	0	1	0
96	288	1	0.4	40	20	0	2	0	0	0
97	289	0	30	60	20	0	0	1	0	0
97	289	1	15	40	5	10	0	0	1	0
97	289	0	5	60	15	0	0	0	0	0
97	289	0	5	20	10	0	1	0	0	0
97	290	0	15	20	20	0	0	0	0	1
97	290	1	30	60	15	0	0	0	1	0
97	290	0	30	20	5	10	0	1	0	0
97	290	0	5	40	10	0	2	0	0	0
97	291	1	30	60	20	0	0	1	0	0
97	291	0	15	40	5	10	0	0	1	0
97	291	0	5	60	15	0	0	0	0	0
97	291	0	5	20	10	0	1	0	0	0
98	292	0	30	40	15	20	0	1	0	0
98	292	1	5	20	5	0	0	0	0	0
98	292	0	30	60	10	0	0	0	1	0
98	292	0	0.4	60	20	0	2	0	0	0
98	293	1	30	60	20	0	0	1	0	0
98	293	0	15	40	5	10	0	0	1	0
98	293	0	5	60	15	0	0	0	0	0
98	293	0	5	20	10	0	1	0	0	0
98	294	0	5	40	5	0	0	0	0	0
98	294	1	30	20	10	20	0	1	0	0
98	294	0	30	60	15	10	0	0	1	0
98	294	0	0.4	40	20	0	2	0	0	0
99	295	0	0.4	40	15	0	0	0	0	0
99	295	0	45	40	10	0	0	0	0	1
99	295	1	5	20	20	0	1	0	0	0
99	295	0	30	60	5	20	0	0	1	0
99	296	0	15	60	5	20	0	1	0	0
99	296	1	45	60	10	10	0	0	1	0
99	296	0	30	40	20	0	0	0	0	1
99	296	0	45	20	15	0	0	1	0	0
99	297	0	15	60	5	20	0	1	0	0
99	297	0	45	60	10	10	0	0	1	0
99	297	1	30	40	20	0	0	0	0	1
99	297	0	45	20	15	0	0	1	0	0
100	298	0	15	60	10	0	0	1	0	0
100	298	1	5	20	15	0	2	0	0	0
100	298	0	15	40	20	20	0	0	1	0
100	298	0	2	40	5	0	1	0	0	0
100	299	0	2	40	20	0	0	0	0	0
100	299	0	45	40	15	20	0	0	1	0
100	299	1	0.4	20	20	0	1	0	0	0
100	299	0	15	60	10	0	0	0	0	1
100	300	0	45	60	5	0	0	0	0	1
100	300	1	0.4	20	20	0	0	0	0	0
100	300	0	15	40	15	0	0	1	0	0
100	300	0	30	20	10	20	0	0	1	0
101	301	0	30	40	15	20	0	1	0	0
101	301	1	5	20	5	0	0	0	0	0
101	301	0	30	60	10	0	0	0	1	0
101	301	0	0.4	60	20	0	2	0	0	0
101	302	1	2	40	20	0	0	0	0	0
101	302	0	45	40	15	20	0	0	1	0
101	302	0	0.4	20	20	0	1	0	0	0
101	302	0	15	60	10	0	0	0	0	1
101	303	0	45	20	15	20	0	1	0	0
101	303	0	30	40	5	0	0	1	0	0
101	303	0	15	40	10	10	0	0	1	0
101	303	1	5	60	20	0	0	0	0	0
102	304	0	45	60	5	0	0	0	0	1
102	304	1	0.4	20	20	0	0	0	0	0
102	304	0	15	40	15	0	0	1	0	0
102	304	0	30	20	10	20	0	0	1	0
102	305	1	0.4	40	15	0	0	0	0	0
102	305	0	45	40	10	0	0	0	0	1
102	305	0	5	20	20	0	1	0	0	0
102	305	0	30	60	5	20	0	0	1	0
102	306	0	45	60	5	0	0	0	0	1
102	306	1	0.4	20	20	0	0	0	0	0
102	306	0	15	40	15	0	0	1	0	0
102	306	0	30	20	10	20	0	0	1	0
103	307	0	30	60	20	0	0	1	0	0
103	307	0	15	40	5	10	0	0	1	0
103	307	0	5	60	15	0	0	0	0	0
103	307	1	5	20	10	0	1	0	0	0
103	308	0	30	60	20	0	0	1	0	0
103	308	0	15	40	5	10	0	0	1	0
103	308	0	5	60	15	0	0	0	0	0
103	308	1	5	20	10	0	1	0	0	0
103	309	0	30	60	20	0	0	1	0	0
103	309	0	15	40	5	10	0	0	1	0
103	309	0	5	60	15	0	0	0	0	0
103	309	1	5	20	10	0	1	0	0	0
104	310	0	45	40	10	10	0	1	0	0
104	310	0	15	40	5	20	0	0	1	0
104	310	0	2	60	20	0	1	0	0	0
104	310	1	15	20	15	0	0	0	0	1
104	311	1	5	40	5	0	0	0	0	0
104	311	0	30	20	10	20	0	1	0	0
104	311	0	30	60	15	10	0	0	1	0
104	311	0	0.4	40	20	0	2	0	0	0
104	312	1	2	40	20	0	0	0	0	0
104	312	0	45	40	15	20	0	0	1	0
104	312	0	0.4	20	20	0	1	0	0	0
104	312	0	15	60	10	0	0	0	0	1
105	313	0	45	60	5	0	0	0	0	1
105	313	1	0.4	20	20	0	0	0	0	0
105	313	0	15	40	15	0	0	1	0	0
105	313	0	30	20	10	20	0	0	1	0
105	314	0	30	20	20	10	0	0	1	0
105	314	0	5	60	5	0	2	0	0	0
105	314	1	15	60	10	0	0	1	0	0
105	314	0	30	40	15	0	0	0	0	1
105	315	0	2	40	20	0	0	0	0	0
105	315	0	45	40	15	20	0	0	1	0
105	315	1	0.4	20	20	0	1	0	0	0
105	315	0	15	60	10	0	0	0	0	1
106	316	1	15	20	10	0	0	0	1	0
106	316	0	2	40	20	0	2	0	0	0
106	316	0	0.4	60	15	0	1	0	0	0
106	316	0	45	60	5	10	0	1	0	0
106	317	0	45	60	5	0	0	0	0	1
106	317	0	0.4	20	20	0	0	0	0	0
106	317	0	15	40	15	0	0	1	0	0
106	317	1	30	20	10	20	0	0	1	0
106	318	0	15	60	5	20	0	1	0	0
106	318	0	45	60	10	10	0	0	1	0
106	318	1	30	40	20	0	0	0	0	1
106	318	0	45	20	15	0	0	1	0	0
107	319	0	45	60	5	0	0	0	0	1
107	319	1	0.4	20	20	0	0	0	0	0
107	319	0	15	40	15	0	0	1	0	0
107	319	0	30	20	10	20	0	0	1	0
107	320	0	30	20	20	10	0	0	1	0
107	320	1	5	60	5	0	2	0	0	0
107	320	0	15	60	10	0	0	1	0	0
107	320	0	30	40	15	0	0	0	0	1
107	321	0	45	20	5	0	0	0	1	0
107	321	0	2	60	10	0	0	0	0	0
107	321	0	15	60	20	10	0	1	0	0
107	321	1	2	40	15	0	1	0	0	0
108	322	0	2	40	20	0	0	0	0	0
108	322	0	45	40	15	20	0	0	1	0
108	322	1	0.4	20	20	0	1	0	0	0
108	322	0	15	60	10	0	0	0	0	1
108	323	0	45	40	10	10	0	1	0	0
108	323	0	15	40	5	20	0	0	1	0
108	323	0	2	60	20	0	1	0	0	0
108	323	1	15	20	15	0	0	0	0	1
108	324	1	5	40	5	0	0	0	0	0
108	324	0	30	20	10	20	0	1	0	0
108	324	0	30	60	15	10	0	0	1	0
108	324	0	0.4	40	20	0	2	0	0	0
109	325	0	5	40	5	0	0	0	0	0
109	325	1	30	20	10	20	0	1	0	0
109	325	0	30	60	15	10	0	0	1	0
109	325	0	0.4	40	20	0	2	0	0	0
109	326	0	45	40	20	0	0	0	1	0
109	326	0	15	60	15	20	0	0	1	0
109	326	1	30	20	10	10	0	1	0	0
109	326	0	30	60	5	0	0	0	0	1
109	327	1	15	20	10	0	0	0	1	0
109	327	0	2	40	20	0	2	0	0	0
109	327	0	0.4	60	15	0	1	0	0	0
109	327	0	45	60	5	10	0	1	0	0
110	328	0	30	20	20	10	0	0	1	0
110	328	0	5	60	5	0	2	0	0	0
110	328	1	15	60	10	0	0	1	0	0
110	328	0	30	40	15	0	0	0	0	1
110	329	0	45	20	5	0	0	0	1	0
110	329	0	2	60	10	0	0	0	0	0
110	329	1	15	60	20	10	0	1	0	0
110	329	0	2	40	15	0	1	0	0	0
110	330	1	15	60	10	0	0	1	0	0
110	330	0	5	20	15	0	2	0	0	0
110	330	0	15	40	20	20	0	0	1	0
110	330	0	2	40	5	0	1	0	0	0
111	331	0	30	20	20	10	0	0	1	0
111	331	0	5	60	5	0	2	0	0	0
111	331	1	15	60	10	0	0	1	0	0
111	331	0	30	40	15	0	0	0	0	1
111	332	0	2	40	20	0	0	0	0	0
111	332	1	45	40	15	20	0	0	1	0
111	332	0	0.4	20	20	0	1	0	0	0
111	332	0	15	60	10	0	0	0	0	1
111	333	0	45	40	20	0	0	0	1	0
111	333	0	15	60	15	20	0	0	1	0
111	333	1	30	20	10	10	0	1	0	0
111	333	0	30	60	5	0	0	0	0	1
112	334	0	5	40	5	0	0	0	0	0
112	334	1	30	20	10	20	0	1	0	0
112	334	0	30	60	15	10	0	0	1	0
112	334	0	0.4	40	20	0	2	0	0	0
112	335	1	30	60	20	0	0	1	0	0
112	335	0	15	40	5	10	0	0	1	0
112	335	0	5	60	15	0	0	0	0	0
112	335	0	5	20	10	0	1	0	0	0
112	336	0	15	60	10	0	0	1	0	0
112	336	1	5	20	15	0	2	0	0	0
112	336	0	15	40	20	20	0	0	1	0
112	336	0	2	40	5	0	1	0	0	0
113	337	0	30	40	15	20	0	1	0	0
113	337	0	5	20	5	0	0	0	0	0
113	337	1	30	60	10	0	0	0	1	0
113	337	0	0.4	60	20	0	2	0	0	0
113	338	0	45	20	15	20	0	1	0	0
113	338	1	30	40	5	0	0	1	0	0
113	338	0	15	40	10	10	0	0	1	0
113	338	0	5	60	20	0	0	0	0	0
113	339	0	30	40	15	20	0	1	0	0
113	339	1	5	20	5	0	0	0	0	0
113	339	0	30	60	10	0	0	0	1	0
113	339	0	0.4	60	20	0	2	0	0	0
114	340	0	45	20	15	20	0	1	0	0
114	340	1	30	40	5	0	0	1	0	0
114	340	0	15	40	10	10	0	0	1	0
114	340	0	5	60	20	0	0	0	0	0
114	341	1	15	20	10	0	0	0	1	0
114	341	0	2	40	20	0	2	0	0	0
114	341	0	0.4	60	15	0	1	0	0	0
114	341	0	45	60	5	10	0	1	0	0
114	342	0	45	40	20	0	0	0	1	0
114	342	0	15	60	15	20	0	0	1	0
114	342	1	30	20	10	10	0	1	0	0
114	342	0	30	60	5	0	0	0	0	1
115	343	0	2	40	20	0	0	0	0	0
115	343	0	45	40	15	20	0	0	1	0
115	343	1	0.4	20	20	0	1	0	0	0
115	343	0	15	60	10	0	0	0	0	1
115	344	0	45	20	15	20	0	1	0	0
115	344	1	30	40	5	0	0	1	0	0
115	344	0	15	40	10	10	0	0	1	0
115	344	0	5	60	20	0	0	0	0	0
115	345	1	15	20	10	0	0	0	1	0
115	345	0	2	40	20	0	2	0	0	0
115	345	0	0.4	60	15	0	1	0	0	0
115	345	0	45	60	5	10	0	1	0	0
116	346	0	15	60	5	20	0	1	0	0
116	346	0	45	60	10	10	0	0	1	0
116	346	1	30	40	20	0	0	0	0	1
116	346	0	45	20	15	0	0	1	0	0
116	347	1	15	20	20	0	0	0	0	1
116	347	0	30	60	15	0	0	0	1	0
116	347	0	30	20	5	10	0	1	0	0
116	347	0	5	40	10	0	2	0	0	0
116	348	0	15	60	10	0	0	1	0	0
116	348	1	5	20	15	0	2	0	0	0
116	348	0	15	40	20	20	0	0	1	0
116	348	0	2	40	5	0	1	0	0	0
117	349	0	15	60	20	20	0	1	0	0
117	349	1	2	20	15	0	2	0	0	0
117	349	0	5	40	10	0	1	0	0	0
117	349	0	30	20	5	0	0	0	1	0
117	350	0	30	60	20	0	0	1	0	0
117	350	0	15	40	5	10	0	0	1	0
117	350	0	5	60	15	0	0	0	0	0
117	350	1	5	20	10	0	1	0	0	0
117	351	1	15	20	20	0	0	0	0	1
117	351	0	30	60	15	0	0	0	1	0
117	351	0	30	20	5	10	0	1	0	0
117	351	0	5	40	10	0	2	0	0	0
118	352	0	45	40	10	10	0	1	0	0
118	352	0	15	40	5	20	0	0	1	0
118	352	0	2	60	20	0	1	0	0	0
118	352	1	15	20	15	0	0	0	0	1
118	353	0	45	20	15	20	0	1	0	0
118	353	1	30	40	5	0	0	1	0	0
118	353	0	15	40	10	10	0	0	1	0
118	353	0	5	60	20	0	0	0	0	0
118	354	1	2	40	20	0	0	0	0	0
118	354	0	45	40	15	20	0	0	1	0
118	354	0	0.4	20	20	0	1	0	0	0
118	354	0	15	60	10	0	0	0	0	1
119	355	0	45	40	20	0	0	0	1	0
119	355	0	15	60	15	20	0	0	1	0
119	355	1	30	20	10	10	0	1	0	0
119	355	0	30	60	5	0	0	0	0	1
119	356	0	45	20	5	0	0	0	1	0
119	356	1	2	60	10	0	0	0	0	0
119	356	0	15	60	20	10	0	1	0	0
119	356	0	2	40	15	0	1	0	0	0
119	357	0	30	40	15	20	0	1	0	0
119	357	1	5	20	5	0	0	0	0	0
119	357	0	30	60	10	0	0	0	1	0
119	357	0	0.4	60	20	0	2	0	0	0
120	358	0	15	60	5	20	0	1	0	0
120	358	0	45	60	10	10	0	0	1	0
120	358	1	30	40	20	0	0	0	0	1
120	358	0	45	20	15	0	0	1	0	0
120	359	0	15	60	5	20	0	1	0	0
120	359	0	45	60	10	10	0	0	1	0
120	359	0	30	40	20	0	0	0	0	1
120	359	1	45	20	15	0	0	1	0	0
120	360	0	15	60	5	20	0	1	0	0
120	360	0	45	60	10	10	0	0	1	0
120	360	0	30	40	20	0	0	0	0	1
120	360	1	45	20	15	0	0	1	0	0
121	361	0	45	60	5	0	0	0	0	1
121	361	0	0.4	20	20	0	0	0	0	0
121	361	1	15	40	15	0	0	1	0	0
121	361	0	30	20	10	20	0	0	1	0
121	362	0	45	40	10	10	0	1	0	0
121	362	0	15	40	5	20	0	0	1	0
121	362	0	2	60	20	0	1	0	0	0
121	362	1	15	20	15	0	0	0	0	1
121	363	0	30	20	20	10	0	0	1	0
121	363	0	5	60	5	0	2	0	0	0
121	363	0	15	60	10	0	0	1	0	0
121	363	1	30	40	15	0	0	0	0	1
122	364	0	5	40	5	0	0	0	0	0
122	364	0	30	20	10	20	0	1	0	0
122	364	0	30	60	15	10	0	0	1	0
122	364	1	0.4	40	20	0	2	0	0	0
122	365	0	45	20	5	0	0	0	1	0
122	365	1	2	60	10	0	0	0	0	0
122	365	0	15	60	20	10	0	1	0	0
122	365	0	2	40	15	0	1	0	0	0
122	366	0	15	60	20	20	0	1	0	0
122	366	0	2	20	15	0	2	0	0	0
122	366	0	5	40	10	0	1	0	0	0
122	366	1	30	20	5	0	0	0	1	0
123	367	0	30	40	15	20	0	1	0	0
123	367	1	5	20	5	0	0	0	0	0
123	367	0	30	60	10	0	0	0	1	0
123	367	0	0.4	60	20	0	2	0	0	0
123	368	0	0.4	40	15	0	0	0	0	0
123	368	0	45	40	10	0	0	0	0	1
123	368	1	5	20	20	0	1	0	0	0
123	368	0	30	60	5	20	0	0	1	0
123	369	0	45	40	10	10	0	1	0	0
123	369	0	15	40	5	20	0	0	1	0
123	369	1	2	60	20	0	1	0	0	0
123	369	0	15	20	15	0	0	0	0	1
124	370	0	15	60	5	20	0	1	0	0
124	370	1	45	60	10	10	0	0	1	0
124	370	0	30	40	20	0	0	0	0	1
124	370	0	45	20	15	0	0	1	0	0
124	371	1	5	40	5	0	0	0	0	0
124	371	0	30	20	10	20	0	1	0	0
124	371	0	30	60	15	10	0	0	1	0
124	371	0	0.4	40	20	0	2	0	0	0
124	372	0	45	20	15	20	0	1	0	0
124	372	0	30	40	5	0	0	1	0	0
124	372	0	15	40	10	10	0	0	1	0
124	372	1	5	60	20	0	0	0	0	0
125	373	0	15	60	10	0	0	1	0	0
125	373	1	5	20	15	0	2	0	0	0
125	373	0	15	40	20	20	0	0	1	0
125	373	0	2	40	5	0	1	0	0	0
125	374	1	45	20	5	0	0	0	1	0
125	374	0	2	60	10	0	0	0	0	0
125	374	0	15	60	20	10	0	1	0	0
125	374	0	2	40	15	0	1	0	0	0
125	375	0	15	60	20	20	0	1	0	0
125	375	1	2	20	15	0	2	0	0	0
125	375	0	5	40	10	0	1	0	0	0
125	375	0	30	20	5	0	0	0	1	0
126	376	0	45	40	20	0	0	0	1	0
126	376	0	15	60	15	20	0	0	1	0
126	376	1	30	20	10	10	0	1	0	0
126	376	0	30	60	5	0	0	0	0	1
126	377	0	45	20	5	0	0	0	1	0
126	377	0	2	60	10	0	0	0	0	0
126	377	0	15	60	20	10	0	1	0	0
126	377	1	2	40	15	0	1	0	0	0
126	378	0	45	20	15	20	0	1	0	0
126	378	0	30	40	5	0	0	1	0	0
126	378	1	15	40	10	10	0	0	1	0
126	378	0	5	60	20	0	0	0	0	0
127	379	0	45	60	5	0	0	0	0	1
127	379	0	0.4	20	20	0	0	0	0	0
127	379	1	15	40	15	0	0	1	0	0
127	379	0	30	20	10	20	0	0	1	0
127	380	0	30	20	20	10	0	0	1	0
127	380	0	5	60	5	0	2	0	0	0
127	380	0	15	60	10	0	0	1	0	0
127	380	1	30	40	15	0	0	0	0	1
127	381	0	45	20	5	0	0	0	1	0
127	381	0	2	60	10	0	0	0	0	0
127	381	1	15	60	20	10	0	1	0	0
127	381	0	2	40	15	0	1	0	0	0
128	382	1	15	20	10	0	0	0	1	0
128	382	0	2	40	20	0	2	0	0	0
128	382	0	0.4	60	15	0	1	0	0	0
128	382	0	45	60	5	10	0	1	0	0
128	383	1	5	40	5	0	0	0	0	0
128	383	0	30	20	10	20	0	1	0	0
128	383	0	30	60	15	10	0	0	1	0
128	383	0	0.4	40	20	0	2	0	0	0
128	384	0	45	40	20	0	0	0	1	0
128	384	0	15	60	15	20	0	0	1	0
128	384	1	30	20	10	10	0	1	0	0
128	384	0	30	60	5	0	0	0	0	1
129	385	0	15	60	10	0	0	1	0	0
129	385	1	5	20	15	0	2	0	0	0
129	385	0	15	40	20	20	0	0	1	0
129	385	0	2	40	5	0	1	0	0	0
129	386	0	30	60	20	0	0	1	0	0
129	386	1	15	40	5	10	0	0	1	0
129	386	0	5	60	15	0	0	0	0	0
129	386	0	5	20	10	0	1	0	0	0
129	387	1	5	40	5	0	0	0	0	0
129	387	0	30	20	10	20	0	1	0	0
129	387	0	30	60	15	10	0	0	1	0
129	387	0	0.4	40	20	0	2	0	0	0
130	388	0	30	40	15	20	0	1	0	0
130	388	1	5	20	5	0	0	0	0	0
130	388	0	30	60	10	0	0	0	1	0
130	388	0	0.4	60	20	0	2	0	0	0
130	389	0	30	60	20	0	0	1	0	0
130	389	0	15	40	5	10	0	0	1	0
130	389	0	5	60	15	0	0	0	0	0
130	389	1	5	20	10	0	1	0	0	0
130	390	0	15	20	20	0	0	0	0	1
130	390	0	30	60	15	0	0	0	1	0
130	390	0	30	20	5	10	0	1	0	0
130	390	1	5	40	10	0	2	0	0	0
131	391	0	45	40	10	10	0	1	0	0
131	391	0	15	40	5	20	0	0	1	0
131	391	0	2	60	20	0	1	0	0	0
131	391	1	15	20	15	0	0	0	0	1
131	392	0	5	40	5	0	0	0	0	0
131	392	1	30	20	10	20	0	1	0	0
131	392	0	30	60	15	10	0	0	1	0
131	392	0	0.4	40	20	0	2	0	0	0
131	393	0	30	60	20	0	0	1	0	0
131	393	0	15	40	5	10	0	0	1	0
131	393	0	5	60	15	0	0	0	0	0
131	393	1	5	20	10	0	1	0	0	0
132	394	0	2	40	20	0	0	0	0	0
132	394	0	45	40	15	20	0	0	1	0
132	394	1	0.4	20	20	0	1	0	0	0
132	394	0	15	60	10	0	0	0	0	1
132	395	0	15	60	10	0	0	1	0	0
132	395	0	5	20	15	0	2	0	0	0
132	395	0	15	40	20	20	0	0	1	0
132	395	1	2	40	5	0	1	0	0	0
132	396	0	45	60	5	0	0	0	0	1
132	396	1	0.4	20	20	0	0	0	0	0
132	396	0	15	40	15	0	0	1	0	0
132	396	0	30	20	10	20	0	0	1	0
133	397	0	45	40	20	0	0	0	1	0
133	397	0	15	60	15	20	0	0	1	0
133	397	1	30	20	10	10	0	1	0	0
133	397	0	30	60	5	0	0	0	0	1
133	398	1	30	20	20	10	0	0	1	0
133	398	0	5	60	5	0	2	0	0	0
133	398	0	15	60	10	0	0	1	0	0
133	398	0	30	40	15	0	0	0	0	1
133	399	0	15	60	10	0	0	1	0	0
133	399	1	5	20	15	0	2	0	0	0
133	399	0	15	40	20	20	0	0	1	0
133	399	0	2	40	5	0	1	0	0	0
134	400	0	15	60	20	20	0	1	0	0
134	400	0	2	20	15	0	2	0	0	0
134	400	1	5	40	10	0	1	0	0	0
134	400	0	30	20	5	0	0	0	1	0
134	401	1	15	60	5	20	0	1	0	0
134	401	0	45	60	10	10	0	0	1	0
134	401	0	30	40	20	0	0	0	0	1
134	401	0	45	20	15	0	0	1	0	0
134	402	0	45	60	5	0	0	0	0	1
134	402	1	0.4	20	20	0	0	0	0	0
134	402	0	15	40	15	0	0	1	0	0
134	402	0	30	20	10	20	0	0	1	0
135	403	0	15	60	20	20	0	1	0	0
135	403	0	2	20	15	0	2	0	0	0
135	403	1	5	40	10	0	1	0	0	0
135	403	0	30	20	5	0	0	0	1	0
135	404	1	5	40	5	0	0	0	0	0
135	404	0	30	20	10	20	0	1	0	0
135	404	0	30	60	15	10	0	0	1	0
135	404	0	0.4	40	20	0	2	0	0	0
135	405	0	15	20	10	0	0	0	1	0
135	405	1	2	40	20	0	2	0	0	0
135	405	0	0.4	60	15	0	1	0	0	0
135	405	0	45	60	5	10	0	1	0	0
136	406	0	45	20	15	20	0	1	0	0
136	406	0	30	40	5	0	0	1	0	0
136	406	0	15	40	10	10	0	0	1	0
136	406	1	5	60	20	0	0	0	0	0
136	407	0	0.4	40	15	0	0	0	0	0
136	407	0	45	40	10	0	0	0	0	1
136	407	1	5	20	20	0	1	0	0	0
136	407	0	30	60	5	20	0	0	1	0
136	408	1	15	60	5	20	0	1	0	0
136	408	0	45	60	10	10	0	0	1	0
136	408	0	30	40	20	0	0	0	0	1
136	408	0	45	20	15	0	0	1	0	0
137	409	0	5	40	5	0	0	0	0	0
137	409	0	30	20	10	20	0	1	0	0
137	409	0	30	60	15	10	0	0	1	0
137	409	1	0.4	40	20	0	2	0	0	0
137	410	0	30	40	15	20	0	1	0	0
137	410	0	5	20	5	0	0	0	0	0
137	410	0	30	60	10	0	0	0	1	0
137	410	1	0.4	60	20	0	2	0	0	0
137	411	0	30	40	15	20	0	1	0	0
137	411	0	5	20	5	0	0	0	0	0
137	411	0	30	60	10	0	0	0	1	0
137	411	1	0.4	60	20	0	2	0	0	0
138	412	0	45	40	10	10	0	1	0	0
138	412	0	15	40	5	20	0	0	1	0
138	412	0	2	60	20	0	1	0	0	0
138	412	1	15	20	15	0	0	0	0	1
138	413	0	30	40	15	20	0	1	0	0
138	413	1	5	20	5	0	0	0	0	0
138	413	0	30	60	10	0	0	0	1	0
138	413	0	0.4	60	20	0	2	0	0	0
138	414	0	45	40	20	0	0	0	1	0
138	414	0	15	60	15	20	0	0	1	0
138	414	1	30	20	10	10	0	1	0	0
138	414	0	30	60	5	0	0	0	0	1
139	415	0	30	60	20	0	0	1	0	0
139	415	0	15	40	5	10	0	0	1	0
139	415	0	5	60	15	0	0	0	0	0
139	415	1	5	20	10	0	1	0	0	0
139	416	0	15	20	20	0	0	0	0	1
139	416	0	30	60	15	0	0	0	1	0
139	416	0	30	20	5	10	0	1	0	0
139	416	1	5	40	10	0	2	0	0	0
139	417	0	0.4	40	15	0	0	0	0	0
139	417	0	45	40	10	0	0	0	0	1
139	417	1	5	20	20	0	1	0	0	0
139	417	0	30	60	5	20	0	0	1	0
140	418	0	15	60	5	20	0	1	0	0
140	418	0	45	60	10	10	0	0	1	0
140	418	0	30	40	20	0	0	0	0	1
140	418	1	45	20	15	0	0	1	0	0
140	419	0	30	60	20	0	0	1	0	0
140	419	0	15	40	5	10	0	0	1	0
140	419	0	5	60	15	0	0	0	0	0
140	419	1	5	20	10	0	1	0	0	0
140	420	0	30	40	15	20	0	1	0	0
140	420	0	5	20	5	0	0	0	0	0
140	420	0	30	60	10	0	0	0	1	0
140	420	1	0.4	60	20	0	2	0	0	0
141	421	0	15	60	20	20	0	1	0	0
141	421	1	2	20	15	0	2	0	0	0
141	421	0	5	40	10	0	1	0	0	0
141	421	0	30	20	5	0	0	0	1	0
141	422	0	15	20	20	0	0	0	0	1
141	422	0	30	60	15	0	0	0	1	0
141	422	0	30	20	5	10	0	1	0	0
141	422	1	5	40	10	0	2	0	0	0
141	423	1	0.4	40	15	0	0	0	0	0
141	423	0	45	40	10	0	0	0	0	1
141	423	0	5	20	20	0	1	0	0	0
141	423	0	30	60	5	20	0	0	1	0
142	424	0	0.4	40	15	0	0	0	0	0
142	424	0	45	40	10	0	0	0	0	1
142	424	1	5	20	20	0	1	0	0	0
142	424	0	30	60	5	20	0	0	1	0
142	425	1	15	20	10	0	0	0	1	0
142	425	0	2	40	20	0	2	0	0	0
142	425	0	0.4	60	15	0	1	0	0	0
142	425	0	45	60	5	10	0	1	0	0
142	426	0	15	20	20	0	0	0	0	1
142	426	0	30	60	15	0	0	0	1	0
142	426	0	30	20	5	10	0	1	0	0
142	426	1	5	40	10	0	2	0	0	0
143	427	1	2	40	20	0	0	0	0	0
143	427	0	45	40	15	20	0	0	1	0
143	427	0	0.4	20	20	0	1	0	0	0
143	427	0	15	60	10	0	0	0	0	1
143	428	0	45	20	5	0	0	0	1	0
143	428	0	2	60	10	0	0	0	0	0
143	428	1	15	60	20	10	0	1	0	0
143	428	0	2	40	15	0	1	0	0	0
143	429	1	2	40	20	0	0	0	0	0
143	429	0	45	40	15	20	0	0	1	0
143	429	0	0.4	20	20	0	1	0	0	0
143	429	0	15	60	10	0	0	0	0	1
144	430	0	0.4	40	15	0	0	0	0	0
144	430	0	45	40	10	0	0	0	0	1
144	430	1	5	20	20	0	1	0	0	0
144	430	0	30	60	5	20	0	0	1	0
144	431	0	30	40	15	20	0	1	0	0
144	431	1	5	20	5	0	0	0	0	0
144	431	0	30	60	10	0	0	0	1	0
144	431	0	0.4	60	20	0	2	0	0	0
144	432	0	0.4	40	15	0	0	0	0	0
144	432	0	45	40	10	0	0	0	0	1
144	432	1	5	20	20	0	1	0	0	0
144	432	0	30	60	5	20	0	0	1	0
145	433	0	30	20	20	10	0	0	1	0
145	433	1	5	60	5	0	2	0	0	0
145	433	0	15	60	10	0	0	1	0	0
145	433	0	30	40	15	0	0	0	0	1
145	434	1	15	20	10	0	0	0	1	0
145	434	0	2	40	20	0	2	0	0	0
145	434	0	0.4	60	15	0	1	0	0	0
145	434	0	45	60	5	10	0	1	0	0
145	435	0	15	60	5	20	0	1	0	0
145	435	0	45	60	10	10	0	0	1	0
145	435	1	30	40	20	0	0	0	0	1
145	435	0	45	20	15	0	0	1	0	0
146	436	0	2	40	20	0	0	0	0	0
146	436	0	45	40	15	20	0	0	1	0
146	436	1	0.4	20	20	0	1	0	0	0
146	436	0	15	60	10	0	0	0	0	1
146	437	0	30	40	15	20	0	1	0	0
146	437	0	5	20	5	0	0	0	0	0
146	437	0	30	60	10	0	0	0	1	0
146	437	1	0.4	60	20	0	2	0	0	0
146	438	0	15	60	5	20	0	1	0	0
146	438	0	45	60	10	10	0	0	1	0
146	438	1	30	40	20	0	0	0	0	1
146	438	0	45	20	15	0	0	1	0	0
147	439	1	30	20	20	10	0	0	1	0
147	439	0	5	60	5	0	2	0	0	0
147	439	0	15	60	10	0	0	1	0	0
147	439	0	30	40	15	0	0	0	0	1
147	440	1	5	40	5	0	0	0	0	0
147	440	0	30	20	10	20	0	1	0	0
147	440	0	30	60	15	10	0	0	1	0
147	440	0	0.4	40	20	0	2	0	0	0
147	441	0	15	60	20	20	0	1	0	0
147	441	1	2	20	15	0	2	0	0	0
147	441	0	5	40	10	0	1	0	0	0
147	441	0	30	20	5	0	0	0	1	0
148	442	1	0.4	40	15	0	0	0	0	0
148	442	0	45	40	10	0	0	0	0	1
148	442	0	5	20	20	0	1	0	0	0
148	442	0	30	60	5	20	0	0	1	0
148	443	0	15	20	10	0	0	0	1	0
148	443	0	2	40	20	0	2	0	0	0
148	443	1	0.4	60	15	0	1	0	0	0
148	443	0	45	60	5	10	0	1	0	0
148	444	0	30	20	20	10	0	0	1	0
148	444	1	5	60	5	0	2	0	0	0
148	444	0	15	60	10	0	0	1	0	0
148	444	0	30	40	15	0	0	0	0	1
149	445	0	45	20	15	20	0	1	0	0
149	445	0	30	40	5	0	0	1	0	0
149	445	1	15	40	10	10	0	0	1	0
149	445	0	5	60	20	0	0	0	0	0
149	446	0	15	20	10	0	0	0	1	0
149	446	0	2	40	20	0	2	0	0	0
149	446	1	0.4	60	15	0	1	0	0	0
149	446	0	45	60	5	10	0	1	0	0
149	447	0	15	60	20	20	0	1	0	0
149	447	0	2	20	15	0	2	0	0	0
149	447	1	5	40	10	0	1	0	0	0
149	447	0	30	20	5	0	0	0	1	0
150	448	0	15	60	10	0	0	1	0	0
150	448	1	5	20	15	0	2	0	0	0
150	448	0	15	40	20	20	0	0	1	0
150	448	0	2	40	5	0	1	0	0	0
150	449	1	45	40	10	10	0	1	0	0
150	449	0	15	40	5	20	0	0	1	0
150	449	0	2	60	20	0	1	0	0	0
150	449	0	15	20	15	0	0	0	0	1
150	450	0	15	60	5	20	0	1	0	0
150	450	0	45	60	10	10	0	0	1	0
150	450	1	30	40	20	0	0	0	0	1
150	450	0	45	20	15	0	0	1	0	0
151	451	0	15	60	20	20	0	1	0	0
151	451	1	2	20	15	0	2	0	0	0
151	451	0	5	40	10	0	1	0	0	0
151	451	0	30	20	5	0	0	0	1	0
151	452	0	15	20	20	0	0	0	0	1
151	452	0	30	60	15	0	0	0	1	0
151	452	0	30	20	5	10	0	1	0	0
151	452	1	5	40	10	0	2	0	0	0
151	453	0	15	60	10	0	0	1	0	0
151	453	1	5	20	15	0	2	0	0	0
151	453	0	15	40	20	20	0	0	1	0
151	453	0	2	40	5	0	1	0	0	0
152	454	1	5	40	5	0	0	0	0	0
152	454	0	30	20	10	20	0	1	0	0
152	454	0	30	60	15	10	0	0	1	0
152	454	0	0.4	40	20	0	2	0	0	0
152	455	0	30	60	20	0	0	1	0	0
152	455	0	15	40	5	10	0	0	1	0
152	455	1	5	60	15	0	0	0	0	0
152	455	0	5	20	10	0	1	0	0	0
152	456	1	45	60	5	0	0	0	0	1
152	456	0	0.4	20	20	0	0	0	0	0
152	456	0	15	40	15	0	0	1	0	0
152	456	0	30	20	10	20	0	0	1	0
153	457	0	15	60	5	20	0	1	0	0
153	457	0	45	60	10	10	0	0	1	0
153	457	1	30	40	20	0	0	0	0	1
153	457	0	45	20	15	0	0	1	0	0
153	458	0	30	40	15	20	0	1	0	0
153	458	1	5	20	5	0	0	0	0	0
153	458	0	30	60	10	0	0	0	1	0
153	458	0	0.4	60	20	0	2	0	0	0
153	459	0	30	60	20	0	0	1	0	0
153	459	0	15	40	5	10	0	0	1	0
153	459	0	5	60	15	0	0	0	0	0
153	459	1	5	20	10	0	1	0	0	0
154	460	1	15	20	10	0	0	0	1	0
154	460	0	2	40	20	0	2	0	0	0
154	460	0	0.4	60	15	0	1	0	0	0
154	460	0	45	60	5	10	0	1	0	0
154	461	0	0.4	40	15	0	0	0	0	0
154	461	0	45	40	10	0	0	0	0	1
154	461	1	5	20	20	0	1	0	0	0
154	461	0	30	60	5	20	0	0	1	0
154	462	0	15	60	20	20	0	1	0	0
154	462	1	2	20	15	0	2	0	0	0
154	462	0	5	40	10	0	1	0	0	0
154	462	0	30	20	5	0	0	0	1	0
155	463	0	30	20	20	10	0	0	1	0
155	463	0	5	60	5	0	2	0	0	0
155	463	1	15	60	10	0	0	1	0	0
155	463	0	30	40	15	0	0	0	0	1
155	464	1	2	40	20	0	0	0	0	0
155	464	0	45	40	15	20	0	0	1	0
155	464	0	0.4	20	20	0	1	0	0	0
155	464	0	15	60	10	0	0	0	0	1
155	465	0	30	20	20	10	0	0	1	0
155	465	1	5	60	5	0	2	0	0	0
155	465	0	15	60	10	0	0	1	0	0
155	465	0	30	40	15	0	0	0	0	1
156	466	0	5	40	5	0	0	0	0	0
156	466	1	30	20	10	20	0	1	0	0
156	466	0	30	60	15	10	0	0	1	0
156	466	0	0.4	40	20	0	2	0	0	0
156	467	0	45	40	20	0	0	0	1	0
156	467	0	15	60	15	20	0	0	1	0
156	467	1	30	20	10	10	0	1	0	0
156	467	0	30	60	5	0	0	0	0	1
156	468	0	30	60	20	0	0	1	0	0
156	468	1	15	40	5	10	0	0	1	0
156	468	0	5	60	15	0	0	0	0	0
156	468	0	5	20	10	0	1	0	0	0
157	469	0	30	60	20	0	0	1	0	0
157	469	0	15	40	5	10	0	0	1	0
157	469	1	5	60	15	0	0	0	0	0
157	469	0	5	20	10	0	1	0	0	0
157	470	0	30	40	15	20	0	1	0	0
157	470	0	5	20	5	0	0	0	0	0
157	470	1	30	60	10	0	0	0	1	0
157	470	0	0.4	60	20	0	2	0	0	0
157	471	0	15	60	20	20	0	1	0	0
157	471	0	2	20	15	0	2	0	0	0
157	471	0	5	40	10	0	1	0	0	0
157	471	1	30	20	5	0	0	0	1	0
158	472	0	15	20	20	0	0	0	0	1
158	472	0	30	60	15	0	0	0	1	0
158	472	1	30	20	5	10	0	1	0	0
158	472	0	5	40	10	0	2	0	0	0
158	473	0	45	40	10	10	0	1	0	0
158	473	0	15	40	5	20	0	0	1	0
158	473	1	2	60	20	0	1	0	0	0
158	473	0	15	20	15	0	0	0	0	1
158	474	0	45	20	5	0	0	0	1	0
158	474	0	2	60	10	0	0	0	0	0
158	474	0	15	60	20	10	0	1	0	0
158	474	1	2	40	15	0	1	0	0	0
159	475	0	45	40	10	10	0	1	0	0
159	475	0	15	40	5	20	0	0	1	0
159	475	1	2	60	20	0	1	0	0	0
159	475	0	15	20	15	0	0	0	0	1
159	476	0	45	40	20	0	0	0	1	0
159	476	0	15	60	15	20	0	0	1	0
159	476	0	30	20	10	10	0	1	0	0
159	476	1	30	60	5	0	0	0	0	1
159	477	0	45	60	5	0	0	0	0	1
159	477	1	0.4	20	20	0	0	0	0	0
159	477	0	15	40	15	0	0	1	0	0
159	477	0	30	20	10	20	0	0	1	0
160	478	0	5	40	5	0	0	0	0	0
160	478	0	30	20	10	20	0	1	0	0
160	478	0	30	60	15	10	0	0	1	0
160	478	1	0.4	40	20	0	2	0	0	0
160	479	0	45	20	15	20	0	1	0	0
160	479	0	30	40	5	0	0	1	0	0
160	479	1	15	40	10	10	0	0	1	0
160	479	0	5	60	20	0	0	0	0	0
160	480	1	15	20	10	0	0	0	1	0
160	480	0	2	40	20	0	2	0	0	0
160	480	0	0.4	60	15	0	1	0	0	0
160	480	0	45	60	5	10	0	1	0	0
161	481	0	15	60	5	20	0	1	0	0
161	481	0	45	60	10	10	0	0	1	0
161	481	1	30	40	20	0	0	0	0	1
161	481	0	45	20	15	0	0	1	0	0
161	482	0	30	60	20	0	0	1	0	0
161	482	0	15	40	5	10	0	0	1	0
161	482	0	5	60	15	0	0	0	0	0
161	482	1	5	20	10	0	1	0	0	0
161	483	0	30	60	20	0	0	1	0	0
161	483	0	15	40	5	10	0	0	1	0
161	483	0	5	60	15	0	0	0	0	0
161	483	1	5	20	10	0	1	0	0	0
162	484	0	45	20	5	0	0	0	1	0
162	484	1	2	60	10	0	0	0	0	0
162	484	0	15	60	20	10	0	1	0	0
162	484	0	2	40	15	0	1	0	0	0
162	485	1	0.4	40	15	0	0	0	0	0
162	485	0	45	40	10	0	0	0	0	1
162	485	0	5	20	20	0	1	0	0	0
162	485	0	30	60	5	20	0	0	1	0
162	486	0	45	60	5	0	0	0	0	1
162	486	1	0.4	20	20	0	0	0	0	0
162	486	0	15	40	15	0	0	1	0	0
162	486	0	30	20	10	20	0	0	1	0
163	487	0	45	60	5	0	0	0	0	1
163	487	1	0.4	20	20	0	0	0	0	0
163	487	0	15	40	15	0	0	1	0	0
163	487	0	30	20	10	20	0	0	1	0
163	488	0	45	40	10	10	0	1	0	0
163	488	0	15	40	5	20	0	0	1	0
163	488	0	2	60	20	0	1	0	0	0
163	488	1	15	20	15	0	0	0	0	1
163	489	1	15	20	10	0	0	0	1	0
163	489	0	2	40	20	0	2	0	0	0
163	489	0	0.4	60	15	0	1	0	0	0
163	489	0	45	60	5	10	0	1	0	0
164	490	0	30	40	15	20	0	1	0	0
164	490	1	5	20	5	0	0	0	0	0
164	490	0	30	60	10	0	0	0	1	0
164	490	0	0.4	60	20	0	2	0	0	0
164	491	0	15	60	20	20	0	1	0	0
164	491	1	2	20	15	0	2	0	0	0
164	491	0	5	40	10	0	1	0	0	0
164	491	0	30	20	5	0	0	0	1	0
164	492	0	15	60	5	20	0	1	0	0
164	492	0	45	60	10	10	0	0	1	0
164	492	0	30	40	20	0	0	0	0	1
164	492	1	45	20	15	0	0	1	0	0
165	493	1	15	20	20	0	0	0	0	1
165	493	0	30	60	15	0	0	0	1	0
165	493	0	30	20	5	10	0	1	0	0
165	493	0	5	40	10	0	2	0	0	0
165	494	0	30	60	20	0	0	1	0	0
165	494	0	15	40	5	10	0	0	1	0
165	494	1	5	60	15	0	0	0	0	0
165	494	0	5	20	10	0	1	0	0	0
165	495	0	15	60	20	20	0	1	0	0
165	495	0	2	20	15	0	2	0	0	0
165	495	0	5	40	10	0	1	0	0	0
165	495	1	30	20	5	0	0	0	1	0
166	496	0	45	60	5	0	0	0	0	1
166	496	1	0.4	20	20	0	0	0	0	0
166	496	0	15	40	15	0	0	1	0	0
166	496	0	30	20	10	20	0	0	1	0
166	497	0	15	60	20	20	0	1	0	0
166	497	0	2	20	15	0	2	0	0	0
166	497	1	5	40	10	0	1	0	0	0
166	497	0	30	20	5	0	0	0	1	0
166	498	0	45	20	5	0	0	0	1	0
166	498	0	2	60	10	0	0	0	0	0
166	498	0	15	60	20	10	0	1	0	0
166	498	1	2	40	15	0	1	0	0	0
167	499	1	5	40	5	0	0	0	0	0
167	499	0	30	20	10	20	0	1	0	0
167	499	0	30	60	15	10	0	0	1	0
167	499	0	0.4	40	20	0	2	0	0	0
167	500	0	15	60	10	0	0	1	0	0
167	500	1	5	20	15	0	2	0	0	0
167	500	0	15	40	20	20	0	0	1	0
[truncated: 761 more rows]
