# Supplementary material for: Do labeled versus unlabeled treatments of alternatives’ names influence stated choice outputs? Results from a mode choice study
Source: PLoS One. 2017 Aug 14;12(8):e0178826. doi: 10.1371/journal.pone.0178826 (PMC5555680; doi:10.1371/journal.pone.0178826)
Supplement: S1 File — (ZIP) [file pone.0178826.s001.zip › data/individual.xls]

## Sheet: sheet1
userID	is_test	is_female	has_license	has_car	has_rent	protect	age1	AGE	public transport	car rental	private car	bike	walking
1	0	0	1	1	0	1	0	35	0	1	1	0	1
2	0	0	1	1	0	1	0	33	0	0	1	0	0
3	0	0	1	1	0	1	0	35	0	0	1	0	0
4	1	0	1	1	0	1	0	34	0	0	1	0	1
5	0	0	1	1	1	1	0	46	0	0	1	0	0
6	0	1	1	0	1	0	0	42	1	1	1	0	1
7	0	0	1	1	0	1	0	37	0	1	1	0	0
8	0	0	1	1	0	1	0	38	0	0	1	0	0
9	0	0	1	1	1	0	0	43	0	0	1	0	0
10	0	0	1	1	1	1	1	20	0	0	1	1	0
11	0	0	1	0	0	0	0	35	0	1	1	0	0
12	0	0	1	1	0	0	0	40	0	0	1	0	0
13	0	0	1	1	1	1	0	47	0	0	1	0	0
14	0	0	1	1	1	1	0	43	0	1	0	0	0
15	0	0	1	1	0	0	0	47	0	0	1	0	0
16	0	0	0	1	0	1	0	39	0	1	0	0	0
17	0	0	1	1	1	1	0	42	0	0	1	0	0
18	0	0	1	0	0	0	0	32	0	1	0	0	0
19	0	0	0	1	1	0	0	54	0	1	1	0	0
20	1	0	1	1	1	0	0	48	0	0	1	0	0
21	0	1	1	1	0	0	0	33	0	0	1	0	0
22	0	0	1	0	1	0	0	31	1	0	0	0	0
23	0	0	1	1	1	0	0	32	0	0	1	0	0
24	0	1	1	1	1	0	0	30	1	0	1	0	0
25	0	1	1	0	1	0	1	28	1	0	0	0	0
26	0	1	0	1	0	0	1	28	1	1	1	0	0
27	0	0	1	1	0	1	0	33	1	1	0	0	0
28	0	1	1	0	0	0	1	27	1	0	0	1	1
29	0	0	0	0	0	0	0	31	1	0	0	0	0
30	0	0	1	1	0	0	0	32	1	0	1	0	0
31	0	0	0	0	0	0	1	28	1	0	0	1	1
32	0	0	1	0	1	1	0	31	0	1	0	0	0
33	0	0	1	1	0	0	0	42	0	0	1	0	0
34	0	1	1	0	0	1	0	34	1	1	0	0	0
35	0	1	1	1	0	1	0	35	1	1	1	0	0
36	0	1	1	1	1	0	1	27	1	0	0	0	0
37	0	0	1	1	1	0	1	27	1	0	0	0	0
38	0	1	0	1	1	0	0	30	1	1	0	1	1
39	0	0	0	0	0	0	1	26	1	0	0	0	0
40	0	1	1	1	0	0	0	32	0	1	1	0	0
41	0	0	1	0	1	1	0	31	1	0	0	1	1
42	0	0	1	1	0	1	0	32	1	0	1	0	1
43	0	0	1	1	0	1	1	26	0	1	1	0	0
44	0	0	1	1	1	0	0	39	0	0	1	0	0
45	0	0	1	1	1	0	0	31	0	0	1	0	0
46	0	0	0	0	1	1	0	29	1	1	0	0	0
47	0	0	0	1	0	0	1	22	1	1	0	1	1
48	0	1	0	0	0	1	1	24	1	1	0	0	1
49	0	0	1	0	0	0	1	23	1	1	0	0	0
50	1	0	1	1	0	1	1	24	0	0	0	0	1
51	1	0	0	0	1	1	1	24	1	0	0	0	0
52	0	0	0	1	0	1	1	23	0	1	0	0	0
53	0	1	1	1	0	0	0	31	1	1	1	1	0
54	0	0	0	1	0	0	1	23	1	0	0	1	0
55	0	1	1	1	0	1	1	24	1	1	0	0	0
56	0	0	1	0	0	1	1	24	1	1	0	0	1
57	0	1	0	0	0	1	1	24	0	0	0	0	1
58	0	0	0	0	0	0	1	23	1	0	0	0	1
59	0	1	1	0	1	0	1	24	1	0	0	0	0
60	0	1	1	0	1	1	1	24	1	1	0	0	1
61	0	0	1	0	1	0	1	24	1	1	0	1	1
62	0	0	0	0	1	0	1	24	1	0	0	0	0
63	0	0	1	1	0	0	1	22	1	1	0	1	1
64	0	0	1	1	0	0	1	22	1	1	0	1	1
65	0	1	1	1	0	1	1	24	1	1	1	0	0
66	0	1	1	1	0	0	1	23	1	1	0	1	1
67	0	1	1	0	0	0	1	23	1	0	0	1	0
68	0	0	0	0	0	0	1	23	1	1	0	1	1
69	0	0	0	0	0	1	1	25	1	0	0	0	0
70	0	0	1	1	1	0	1	25	0	0	1	0	0
71	0	1	0	0	1	0	1	24	1	1	0	1	1
72	0	1	0	1	0	0	1	18	1	1	0	1	0
73	0	0	1	1	1	1	1	24	1	0	0	1	0
74	0	0	1	1	0	0	1	22	0	1	0	1	1
75	0	1	0	0	0	0	1	15	0	1	0	0	0
76	0	1	1	1	0	0	1	20	1	1	0	0	1
77	0	1	0	1	1	1	1	23	1	0	0	0	0
78	1	1	1	1	0	1	1	24	1	0	0	0	0
79	0	0	1	0	1	1	1	22	0	1	0	0	0
80	0	0	1	1	1	1	1	28	0	0	1	0	0
81	0	1	1	1	1	1	1	23	1	0	0	0	0
82	0	0	0	1	1	1	1	24	0	1	0	0	0
83	0	1	1	1	1	1	1	22	1	0	0	0	0
84	0	1	0	0	0	1	1	25	1	1	0	1	1
85	0	0	1	1	1	1	1	23	1	1	1	1	0
86	1	1	1	1	1	1	1	24	1	1	1	0	0
87	0	0	1	1	0	1	1	25	1	1	1	0	0
88	0	0	1	1	1	1	1	23	1	1	1	1	1
89	0	0	1	1	1	1	1	25	1	1	1	0	0
90	0	1	1	1	1	1	1	23	1	1	1	0	0
91	0	1	0	1	1	1	1	28	1	1	0	0	0
92	0	0	0	1	1	1	1	27	1	1	1	0	0
93	0	0	1	0	1	1	1	27	1	1	1	1	0
94	0	1	1	1	1	1	1	26	1	1	1	0	0
95	0	0	1	1	0	0	1	27	1	1	1	1	0
96	0	1	0	0	0	1	0	31	1	1	0	0	0
97	0	0	1	1	0	1	0	32	1	1	1	0	0
98	1	0	1	1	1	1	1	28	1	1	1	0	0
99	1	0	1	1	1	1	0	31	1	1	1	0	0
100	0	0	1	0	0	1	1	21	1	0	0	0	0
101	1	0	0	0	0	1	1	27	1	0	0	1	0
102	0	0	1	1	1	1	1	23	1	1	1	0	0
103	0	1	0	0	1	0	0	29	1	0	0	0	0
104	0	1	1	1	0	0	1	28	0	0	1	0	0
105	0	0	0	0	0	1	1	18	1	0	0	0	0
106	0	0	1	1	1	0	1	27	1	0	1	0	0
107	0	0	0	0	1	1	1	20	1	0	0	0	0
108	0	1	0	0	1	1	1	21	1	0	0	0	0
109	0	1	0	0	1	1	1	18	1	0	0	0	0
110	1	0	1	1	1	1	1	22	0	0	1	0	0
111	0	1	0	0	0	1	1	18	1	0	0	0	0
112	1	0	0	0	0	0	1	23	1	0	0	0	1
113	1	0	0	0	0	1	1	22	1	0	0	0	0
114	0	0	1	1	1	1	1	22	1	1	1	0	0
115	0	0	1	1	1	1	1	22	1	1	1	0	0
116	0	0	1	1	1	1	1	22	1	1	1	0	0
117	0	0	1	1	1	1	1	26	1	1	1	0	0
118	0	1	1	1	1	1	1	24	0	1	1	0	1
119	0	0	1	1	0	1	1	26	0	0	0	1	0
120	0	1	1	1	1	1	1	27	1	1	1	0	0
121	0	0	1	0	1	1	1	22	1	1	1	0	0
122	0	0	1	1	0	1	1	28	1	1	1	0	0
123	1	0	0	0	0	1	1	19	1	0	0	1	1
124	1	0	0	0	0	1	1	19	1	0	0	1	1
125	0	1	1	1	0	1	0	31	1	1	1	0	1
126	1	1	0	0	1	1	1	20	1	1	0	0	0
127	1	1	0	0	1	1	1	20	1	1	0	0	0
128	0	0	1	0	0	0	1	21	1	1	0	0	0
129	0	1	1	1	1	1	1	25	1	1	1	0	0
130	0	0	1	0	0	0	1	22	1	0	0	0	0
131	0	0	1	1	0	1	1	27	0	1	1	0	0
132	0	0	0	0	0	1	1	25	1	1	0	0	0
133	0	1	0	1	1	1	1	19	0	0	1	0	0
134	0	1	0	0	1	1	1	20	1	1	0	0	0
135	0	1	0	0	1	1	1	20	1	1	0	0	0
136	1	0	1	0	1	1	1	26	1	1	0	0	1
137	0	0	1	1	1	1	1	22	1	1	0	1	1
138	0	1	0	1	0	0	1	25	1	1	0	0	0
139	1	1	0	0	1	0	1	23	1	0	0	0	0
140	0	0	1	0	0	1	1	26	1	1	0	0	0
141	0	1	1	1	1	1	1	28	0	1	1	0	0
142	0	0	0	1	0	1	1	28	0	1	0	0	0
143	0	0	0	0	0	0	1	24	1	0	0	1	1
144	0	0	1	0	1	1	1	26	1	1	0	0	1
145	0	0	0	1	0	1	1	21	0	1	0	1	0
146	0	1	0	0	0	1	1	21	1	0	0	0	0
147	0	1	0	0	1	1	1	22	1	0	0	0	0
148	0	0	1	0	1	0	0	43	1	1	0	0	1
149	0	1	1	0	1	1	1	23	1	1	0	1	1
150	1	1	0	0	0	1	1	28	1	0	0	0	1
151	0	0	0	0	1	0	0	46	1	1	0	0	1
152	1	1	1	1	1	0	1	22	0	1	1	0	1
153	0	1	0	0	1	0	0	32	1	1	0	0	1
154	0	1	1	1	1	0	1	22	0	1	1	0	1
155	1	0	1	1	0	1	1	18	1	0	1	1	0
156	0	0	1	1	0	0	1	25	1	0	1	1	1
157	1	0	0	0	1	1	1	26	1	0	0	1	0
158	0	1	1	1	1	1	1	23	1	1	0	0	1
159	0	0	0	0	1	1	1	26	1	1	0	1	1
160	0	1	0	1	1	0	1	24	1	0	0	0	0
161	0	1	0	0	0	0	1	18	1	0	0	1	1
162	0	1	0	0	0	0	1	25	1	0	0	0	1
163	0	0	1	1	1	1	0	32	1	0	1	0	0
164	0	0	1	1	1	1	0	32	1	0	1	0	0
165	0	1	1	1	1	0	0	33	0	0	1	0	0
166	0	1	0	0	0	1	1	21	1	1	0	0	1
167	0	1	1	1	0	1	0	33	0	1	1	0	0
168	1	1	0	1	1	1	1	20	1	0	1	0	1
169	0	0	1	1	1	1	1	23	1	0	0	0	0
170	0	0	1	1	1	1	1	22	1	1	0	0	0
171	1	1	0	0	1	1	1	19	1	0	0	0	0
172	1	1	0	0	0	1	1	21	1	0	0	0	0
173	0	1	0	0	0	1	1	22	1	0	0	0	0
174	0	1	0	0	1	0	0	31	1	1	0	0	1
175	0	1	0	0	0	0	1	22	1	0	0	0	0
176	0	0	1	1	1	0	1	24	1	0	0	0	0
177	0	0	1	1	0	0	1	24	1	0	0	0	0
178	0	0	0	0	0	0	1	22	1	0	0	0	1
179	0	1	0	1	1	1	0	31	1	0	0	0	0
180	0	1	1	1	1	0	1	22	1	1	0	0	0
181	0	0	1	1	1	1	1	25	1	1	1	0	0
182	0	1	1	1	1	1	1	24	1	1	1	0	0
183	0	1	1	1	1	1	1	28	1	1	1	0	0
184	0	1	0	1	1	1	1	24	1	1	1	0	1
185	0	0	1	0	1	1	1	24	1	1	1	0	0
186	0	1	1	0	1	1	1	23	1	1	0	0	0
187	0	1	1	0	1	1	1	22	1	1	0	0	0
188	0	1	0	0	1	1	1	21	1	1	0	1	1
189	0	1	0	1	1	1	1	26	1	1	0	0	0
190	0	0	1	1	1	1	1	25	1	1	1	0	0
191	0	1	1	1	1	1	1	26	0	1	1	0	0
192	0	1	0	0	1	1	1	22	1	1	0	0	0
193	0	0	1	1	1	1	1	26	1	1	1	0	0
194	0	1	0	0	1	1	1	24	1	1	0	0	1
195	0	1	1	1	1	1	1	24	1	1	1	0	0
196	0	1	0	1	1	1	1	19	1	0	0	0	0
197	1	1	1	1	1	0	1	15	0	0	1	0	0
198	1	0	1	1	1	1	1	20	0	0	1	0	0
199	1	0	1	0	1	1	0	33	0	1	0	0	0
200	0	1	0	1	0	0	1	20	1	0	0	0	0
201	0	1	0	0	0	0	1	23	1	0	0	0	1
202	1	1	1	1	1	0	1	26	0	1	1	0	0
203	1	0	1	1	0	1	1	25	1	1	1	0	0
204	0	1	1	1	1	1	1	23	1	1	1	0	0
205	0	1	1	1	1	1	1	24	1	1	1	0	0
206	0	0	1	1	1	1	1	27	1	1	1	0	0
207	0	0	1	0	1	1	1	23	1	1	1	0	1
208	0	0	1	1	1	1	1	24	0	1	1	0	0
209	1	0	1	1	1	1	1	26	1	1	1	0	0
210	0	0	1	1	1	1	1	27	1	1	1	0	0
211	0	1	1	1	1	1	1	23	0	1	1	0	0
212	0	0	1	1	1	1	1	24	1	1	1	0	0
213	0	1	1	0	1	1	1	26	1	1	0	0	0
214	0	1	0	0	1	1	1	22	1	1	0	0	0
215	0	1	1	0	1	1	1	22	1	1	1	0	0
216	0	1	1	1	1	1	1	25	1	1	0	0	0
217	0	1	1	1	1	1	1	23	1	1	1	0	0
218	0	1	1	1	1	1	1	25	1	1	1	0	0
219	0	0	1	0	1	1	1	27	1	1	1	0	0
220	0	0	1	1	1	1	1	25	0	1	1	0	1
221	0	0	1	0	1	1	1	24	1	1	0	0	0
222	0	1	1	0	1	1	1	24	1	1	1	0	0
223	0	1	1	0	1	1	1	23	1	1	0	0	0
224	0	1	1	1	1	1	1	24	1	1	1	0	0
225	0	1	1	0	1	1	1	21	0	0	0	1	1
226	0	1	1	0	1	1	1	21	1	1	0	1	1
227	0	0	0	0	1	0	1	20	1	0	0	0	0
228	0	0	1	1	0	0	1	25	1	0	0	0	0
229	1	1	0	0	1	1	1	28	1	1	0	0	1
230	0	1	0	1	1	0	1	20	1	1	1	1	1
